# Supplementary material for: Relationship between ball release point variability and pitching performance in major league baseball
Source: Front Sports Act Living. 2024 Nov 18;6:1447665. doi: 10.3389/fspor.2024.1447665 (PMC11608975; doi:10.3389/fspor.2024.1447665)
Supplement: Supplementary file 1 [file Datasheet1.csv]

pitch_type	game_date	release_speed	release_pos_x	release_pos_z	player_name	batter	pitcher	events	description	spin_dir	spin_rate_deprecated	break_angle_deprecated	break_length_deprecated	zone	des	game_type	stand	p_throws	home_team	away_team	type	hit_location	bb_type	balls	strikes	game_year	pfx_x	pfx_z	plate_x	plate_z	on_3b	on_2b	on_1b	outs_when_up	inning	inning_topbot	hc_x	hc_y	tfs_deprecated	tfs_zulu_deprecated	fielder_2	umpire	sv_id	vx0	vy0	vz0	ax	ay	az
FF	2022/10/4	93.9	-1.36	7.1	Verlander, Justin	663837	434378	force_out	hit_into_play					2	Matt Vierling grounds into a force out, shortstop Jeremy Pena to second baseman Jose Altuve. Brandon Marsh out at 2nd.	R	R	R	HOU	PHI	X	6	ground_ball	1	2	2022	-0.63	1.81	-0.23	3.31			669016	2	5	Top	109.08	155.72			455117			4.269276457	-136.4871519	-7.967796925	-8.876883062	33.26346046	-8.044758164
SL	2022/10/4	87.3	-1.55	6.98	Verlander, Justin	663837	434378		called_strike					14	Matt Vierling grounds into a force out, shortstop Jeremy Pena to second baseman Jose Altuve. Brandon Marsh out at 2nd.	R	R	R	HOU	PHI	S			1	1	2022	0.54	0.12	0.46	1.51			669016	2	5	Top					455117			3.698769082	-126.921406	-7.180270908	5.02757212	27.32934794	-29.58840419
SL	2022/10/4	86.2	-1.65	6.97	Verlander, Justin	663837	434378		swinging_strike					14	Matt Vierling grounds into a force out, shortstop Jeremy Pena to second baseman Jose Altuve. Brandon Marsh out at 2nd.	R	R	R	HOU	PHI	S			1	0	2022	0.5	0.11	0.54	1.15			669016	2	5	Top					455117			4.192328747	-125.2812535	-7.727526958	4.306443633	26.6090245	-29.63897384
SL	2022/10/4	85.4	-1.5	6.99	Verlander, Justin	663837	434378		ball					14	Matt Vierling grounds into a force out, shortstop Jeremy Pena to second baseman Jose Altuve. Brandon Marsh out at 2nd.	R	R	R	HOU	PHI	B			0	0	2022	0.56	0.06	1.33	2.12			669016	2	5	Top					455117			5.507063563	-124.2515834	-5.264746724	4.67207619	25.87790574	-30.68743608
SL	2022/10/4	84.7	-1.46	7.14	Verlander, Justin	665155	434378	strikeout	swinging_strike					11	Nick Maton strikes out swinging.	R	L	R	HOU	PHI	S	2		1	2	2022	0.45	-0.08	-0.56	3.72			669016	1	5	Top					455117			1.204291385	-123.3363209	-1.484648334	4.39889653	24.39461776	-32.94696301
SL	2022/10/4	88.1	-1.5	7.01	Verlander, Justin	665155	434378		foul					6	Nick Maton strikes out swinging.	R	L	R	HOU	PHI	S			1	2	2022	0.49	0.36	0.75	2.3			669016	1	5	Top					455117			4.44490857	-128.1960901	-6.118442746	4.528756769	24.95863227	-27.13125519
CU	2022/10/4	78.9	-1.62	7.02	Verlander, Justin	665155	434378		foul					8	Nick Maton strikes out swinging.	R	L	R	HOU	PHI	S			1	1	2022	0.51	-1.24	0.03	1.51			669016	1	5	Top					455117			2.616413308	-114.8744724	-2.775715835	3.943489902	24.41826254	-42.66816994
SL	2022/10/4	86.8	-1.76	7.01	Verlander, Justin	665155	434378		swinging_strike					9	Nick Maton strikes out swinging.	R	L	R	HOU	PHI	S			1	0	2022	0.53	0.26	0.44	1.46			669016	1	5	Top					455117			4.148818063	-126.1325106	-7.527418878	4.712616925	27.22973979	-27.96124438
SL	2022/10/4	87.2	-1.54	7.04	Verlander, Justin	665155	434378		ball					14	Nick Maton strikes out swinging.	R	L	R	HOU	PHI	B			0	0	2022	0.75	0.3	1.49	1.76			669016	1	5	Top					455117			5.68714444	-126.6677615	-7.034347867	6.835712035	27.5810172	-27.60827786
FF	2022/10/4	95.8	-1.35	7.09	Verlander, Justin	681082	434378	field_out	hit_into_play					12	Bryson Stott flies out to shortstop Jeremy Pena.	R	L	R	HOU	PHI	X	6	fly_ball	3	2	2022	-0.85	1.73	0.83	2.65			669016	0	5	Top	144.84	123.67			455117			7.614598422	-138.9234046	-9.870248095	-12.76728696	35.12643739	-7.633823387
FF	2022/10/4	94.7	-1.29	7.07	Verlander, Justin	681082	434378		foul					5	Bryson Stott flies out to shortstop Jeremy Pena.	R	L	R	HOU	PHI	S			3	2	2022	-0.76	1.78	0.26	2.61			669016	0	5	Top					455117			5.706171702	-137.3652546	-9.804130151	-10.93936651	34.41749333	-7.542975664
FF	2022/10/4	95.6	-1.43	7.1	Verlander, Justin	681082	434378		ball					11	Bryson Stott flies out to shortstop Jeremy Pena.	R	L	R	HOU	PHI	B			2	2	2022	-0.87	1.67	-0.9	3.81			669016	0	5	Top					455117			3.338146208	-139.0384126	-6.72331497	-12.03895116	34.01450119	-9.230576106
FF	2022/10/4	95	-1.41	7.12	Verlander, Justin	681082	434378		swinging_strike					2	Bryson Stott flies out to shortstop Jeremy Pena.	R	L	R	HOU	PHI	S			2	1	2022	-0.8	1.75	0.01	3.31			669016	0	5	Top					455117			5.473121632	-138.0451977	-8.150386733	-11.50305949	33.32553826	-8.154762785
FF	2022/10/4	94.2	-1.31	7.14	Verlander, Justin	681082	434378		called_strike					2	Bryson Stott flies out to shortstop Jeremy Pena.	R	L	R	HOU	PHI	S			2	0	2022	-0.71	1.85	0.19	2.77			669016	0	5	Top					455117			5.428486046	-136.7681928	-9.587545656	-10.14747389	33.87176895	-7.011633828
SL	2022/10/4	83.6	-1.6	7.07	Verlander, Justin	681082	434378		ball					11	Bryson Stott flies out to shortstop Jeremy Pena.	R	L	R	HOU	PHI	B			1	0	2022	0.38	0.21	-0.03	4.15			669016	0	5	Top					455117			2.861420973	-121.844255	-0.796552124	3.311405955	22.39656158	-30.08641085
FF	2022/10/4	94.6	-1.39	7.17	Verlander, Justin	681082	434378		ball					12	Bryson Stott flies out to shortstop Jeremy Pena.	R	L	R	HOU	PHI	B			0	0	2022	-0.91	1.71	0.57	4.72			669016	0	5	Top					455117			7.087086242	-137.3996303	-4.398233526	-13.15641343	34.70984033	-9.861724335
FF	2022/10/4	92.4	-1.38	7.15	Verlander, Justin	669016	434378	walk	ball					11	Brandon Marsh walks.	R	L	R	HOU	PHI	B			3	0	2022	-0.8	1.74	-1.21	3.46				0	5	Top					455117			2.181552739	-134.330303	-7.250157351	-10.14577964	32.99347228	-9.780454366
FF	2022/10/4	93.7	-1.28	7.15	Verlander, Justin	669016	434378		ball					11	Brandon Marsh walks.	R	L	R	HOU	PHI	B			2	0	2022	-0.97	1.68	-0.03	4.32				0	5	Top					455117			5.34751622	-136.2509585	-5.169407937	-13.34279135	33.80148378	-10.41893386
FF	2022/10/4	93.4	-1.61	7.1	Verlander, Justin	669016	434378		ball					11	Brandon Marsh walks.	R	L	R	HOU	PHI	B			1	0	2022	-0.86	1.76	-1.98	3.35				0	5	Top					455117			0.953447725	-135.7956066	-7.634086091	-10.82690897	32.81259349	-9.000760943
FF	2022/10/4	92	-1.53	7.17	Verlander, Justin	669016	434378		ball					11	Brandon Marsh walks.	R	L	R	HOU	PHI	B			0	0	2022	-1.05	1.6	-0.97	3.36				0	5	Top					455117			3.671844303	-133.7868107	-7.174119124	-13.4325028	31.64668752	-11.59298588
FF	2022/10/4	95.9	-1.33	7.09	Verlander, Justin	669742	434378	field_out	hit_into_play					7	Darick Hall lines out to third baseman Alex Bregman.	R	L	R	HOU	PHI	X	5	line_drive	1	0	2022	-0.78	1.66	-0.66	1.88				2	4	Top	112.99	136.53			455117			3.502579891	-139.1447794	-11.73720446	-10.90574991	34.34359281	-8.040256906
CU	2022/10/4	78	-1.59	7.06	Verlander, Justin	669742	434378		ball					14	Darick Hall lines out to third baseman Alex Bregman.	R	L	R	HOU	PHI	B			0	0	2022	1.11	-0.95	0.83	1.35				2	4	Top					455117			3.149842486	-113.5716505	-3.553064742	8.839802008	23.3092696	-39.85546658
SL	2022/10/4	87	-1.42	6.99	Verlander, Justin	664761	434378	field_out	hit_into_play					6	Alec Bohm grounds out sharply, shortstop Jeremy Pena to first baseman Yuli Gurriel.	R	R	R	HOU	PHI	X	6	ground_ball	0	1	2022	0.27	0.37	0.38	2.6				1	4	Top	114.15	155.72			455117			3.746295769	-126.6221001	-5.104354783	2.16721362	24.97367658	-27.40607778
CU	2022/10/4	78.6	-1.47	7.08	Verlander, Justin	664761	434378		called_strike					6	Alec Bohm grounds out sharply, shortstop Jeremy Pena to first baseman Yuli Gurriel.	R	R	R	HOU	PHI	S			0	0	2022	0.74	-0.88	0.5	2.6				1	4	Top					455117			2.88776477	-114.3624552	-1.204014059	5.923843029	22.72846655	-39.82180208
SL	2022/10/4	88.6	-1.45	6.95	Verlander, Justin	547180	434378	strikeout	called_strike					8	Bryce Harper called out on strikes.	R	L	R	HOU	PHI	S	2		2	2	2022	0.47	0.36	-0.19	1.54				0	4	Top					455117			2.068744647	-128.8704021	-7.876548403	4.862630619	25.98253468	-26.74244736
FF	2022/10/4	96.2	-1.22	7.05	Verlander, Justin	547180	434378		foul					4	Bryce Harper called out on strikes.	R	L	R	HOU	PHI	S			2	2	2022	-0.64	1.66	-0.37	2.67				0	4	Top					455117			3.669684903	-139.6591167	-9.634510482	-9.229321249	35.08923361	-8.433867374
CU	2022/10/4	81.4	-1.48	6.87	Verlander, Justin	547180	434378		foul					9	Bryce Harper called out on strikes.	R	L	R	HOU	PHI	S			2	2	2022	0.59	-1.07	0.56	1.91				0	4	Top					455117			3.439594184	-118.4650208	-2.435901197	4.848004512	23.48635943	-41.98886883
FF	2022/10/4	95.3	-1.29	7.07	Verlander, Justin	547180	434378		foul					2	Bryce Harper called out on strikes.	R	L	R	HOU	PHI	S			2	1	2022	-0.67	1.74	0.24	3.31				0	4	Top					455117			5.484324407	-138.4408763	-8.011253442	-9.896698267	33.76012792	-8.198134086
FF	2022/10/4	94.1	-1.25	7.1	Verlander, Justin	547180	434378		foul					5	Bryce Harper called out on strikes.	R	L	R	HOU	PHI	S			2	0	2022	-0.95	1.67	-0.2	2.58				0	4	Top					455117			4.803238095	-136.5811958	-9.577878617	-13.01487726	31.69156357	-9.280794025
FF	2022/10/4	93.9	-1.44	7.1	Verlander, Justin	547180	434378		ball					13	Bryce Harper called out on strikes.	R	L	R	HOU	PHI	B			1	0	2022	-0.87	1.7	-0.94	2.1				0	4	Top					455117			3.204974684	-136.2888889	-10.79899841	-11.56633673	32.14171992	-8.760524163
FF	2022/10/4	92.3	-1.62	7.19	Verlander, Justin	547180	434378		ball					11	Bryce Harper called out on strikes.	R	L	R	HOU	PHI	B			0	0	2022	-1.04	1.67	-1.7	3.78				0	4	Top					455117			2.043794902	-134.2999181	-6.408393838	-12.97669802	31.29638984	-10.80912559
SL	2022/10/4	86.6	-1.3	7.04	Verlander, Justin	596117	434378	strikeout	called_strike					5	Garrett Stubbs called out on strikes.	R	L	R	HOU	PHI	S	2		3	2	2022	0.39	-0.06	0.14	2.38				2	3	Top					455117			2.604697204	-126.0833376	-4.790707054	3.664917577	25.44317695	-32.03218266
CU	2022/10/4	79.1	-1.54	7.02	Verlander, Justin	596117	434378		ball					11	Garrett Stubbs called out on strikes.	R	L	R	HOU	PHI	B			2	2	2022	0.65	-1.17	-1.07	2.85				2	3	Top					455117			-0.205426066	-115.2024991	-0.093503332	5.834812109	23.25704982	-42.76394054
FF	2022/10/4	96.2	-1.27	7.12	Verlander, Justin	596117	434378		foul					12	Garrett Stubbs called out on strikes.	R	L	R	HOU	PHI	S			2	2	2022	-0.61	1.55	0.05	3.48				2	3	Top					455117			4.846695641	-139.8030813	-7.467905692	-9.157039942	32.27360019	-10.38496759
SL	2022/10/4	87.8	-1.57	7	Verlander, Justin	596117	434378		foul					12	Garrett Stubbs called out on strikes.	R	L	R	HOU	PHI	S			2	1	2022	0.42	0.21	0.88	2.19				2	3	Top					455117			4.991143235	-127.7202233	-5.922394724	3.591488306	26.3885537	-28.8471981
FF	2022/10/4	95.3	-1.17	7.11	Verlander, Justin	596117	434378		foul					3	Garrett Stubbs called out on strikes.	R	L	R	HOU	PHI	S			2	0	2022	-0.62	1.57	0.54	2.86				2	3	Top					455117			5.81156318	-138.4185911	-8.935915353	-9.270690233	32.22866769	-10.16398339
FF	2022/10/4	94.7	-1.23	7.17	Verlander, Justin	596117	434378		ball					12	Garrett Stubbs called out on strikes.	R	L	R	HOU	PHI	B			1	0	2022	-0.75	1.64	0.4	3.28				2	3	Top					455117			5.859126243	-137.5501612	-8.016375275	-10.86121265	31.64763605	-9.75617844
FF	2022/10/4	94.6	-1.34	7.11	Verlander, Justin	596117	434378		ball					13	Garrett Stubbs called out on strikes.	R	L	R	HOU	PHI	B			0	0	2022	-0.9	1.76	-1.28	1.54				2	3	Top					455117			2.155569435	-137.2402421	-12.57153278	-11.88630398	32.24470598	-7.325367895
SL	2022/10/4	88	-1.27	7.09	Verlander, Justin	656495	434378	strikeout	called_strike					9	Dalton Guthrie called out on strikes.	R	R	R	HOU	PHI	S	2		1	2	2022	0.4	0.21	0.67	1.35				1	3	Top					455117			3.850326164	-127.9162707	-8.190920165	3.655775282	25.77415388	-28.41267148
FF	2022/10/4	96.2	-1.16	7.09	Verlander, Justin	656495	434378		foul					5	Dalton Guthrie called out on strikes.	R	R	R	HOU	PHI	S			1	2	2022	-0.58	1.71	0.07	2.34				1	3	Top					455117			4.552970256	-139.6939629	-10.7727668	-8.635328378	32.32893765	-7.51059212
SL	2022/10/4	86.7	-1.36	7.12	Verlander, Justin	656495	434378		swinging_strike					14	Dalton Guthrie called out on strikes.	R	R	R	HOU	PHI	S			1	1	2022	0.3	0.55	1.24	1.34				1	3	Top					455117			5.566031589	-125.9709532	-8.681596531	2.10530541	25.07816804	-24.80825417
SL	2022/10/4	86.4	-1.49	7.08	Verlander, Justin	656495	434378		swinging_strike					9	Dalton Guthrie called out on strikes.	R	R	R	HOU	PHI	S			1	0	2022	0.44	0.4	0.44	1.65				1	3	Top					455117			3.685918665	-125.7231735	-7.526855676	3.917609614	24.56050328	-26.69563881
SL	2022/10/4	87.2	-1.5	7.05	Verlander, Justin	656495	434378		ball					14	Dalton Guthrie called out on strikes.	R	R	R	HOU	PHI	B			0	0	2022	0.58	0.34	1.3	2.03				1	3	Top					455117			5.464819363	-126.8311002	-6.525097158	5.121203781	26.26416647	-27.36843138
SL	2022/10/4	86.5	-1.48	7.03	Verlander, Justin	663837	434378	strikeout	called_strike					6	Matt Vierling called out on strikes.	R	R	R	HOU	PHI	S	2		0	2	2022	0.4	0.48	0.8	2.74				0	3	Top					455117			4.576617175	-125.9544767	-5.010952692	3.342426808	24.5264751	-26.22606786
CU	2022/10/4	76.1	-1.55	7.11	Verlander, Justin	663837	434378		called_strike					4	Matt Vierling called out on strikes.	R	R	R	HOU	PHI	S			0	1	2022	0.55	-1.15	-0.32	2.3				0	3	Top					455117			1.574618795	-110.8408629	-0.896741219	4.148410585	22.45199081	-41.61784077
FF	2022/10/4	92.4	-1.58	7.22	Verlander, Justin	663837	434378		called_strike					4	Matt Vierling called out on strikes.	R	R	R	HOU	PHI	S			0	0	2022	-0.83	1.61	-0.7	2.31				0	3	Top					455117			4.025462103	-134.1694456	-10.06173109	-10.90554129	31.10004186	-10.70678304
SL	2022/10/4	88	-1.32	7.05	Verlander, Justin	665155	434378	strikeout	swinging_strike_blocked					14	Nick Maton strikes out swinging.	R	L	R	HOU	PHI	S	2		1	2	2022	0.41	0.39	0.13	0.48				2	2	Top					455117			2.653312424	-127.7494367	-10.46088653	3.890219626	27.64568877	-25.91650076
SL	2022/10/4	88.6	-1.34	7.05	Verlander, Justin	665155	434378		swinging_strike					14	Nick Maton strikes out swinging.	R	L	R	HOU	PHI	S			1	1	2022	0.51	0.47	0.6	1.32				2	2	Top					455117			3.664756224	-128.7978427	-8.844809616	4.898924598	26.43666679	-25.36812331
SL	2022/10/4	87	-1.39	7.1	Verlander, Justin	665155	434378		called_strike					8	Nick Maton strikes out swinging.	R	L	R	HOU	PHI	S			1	0	2022	0.29	0.28	0.18	1.87				2	2	Top					455117			3.12781214	-126.5297338	-6.823575879	2.396528531	27.22061681	-27.97746089
CU	2022/10/4	77.7	-1.56	7.08	Verlander, Justin	665155	434378		ball					13	Nick Maton strikes out swinging.	R	L	R	HOU	PHI	B			0	0	2022	0.65	-0.83	-0.91	1.82				2	2	Top					455117			0.187367123	-113.1453263	-2.780748701	5.509420982	22.34213487	-38.94855411
CH	2022/10/4	86.9	-1.51	6.93	Verlander, Justin	681082	434378	strikeout	foul_tip					13	Bryson Stott strikes out on a foul tip.	R	L	R	HOU	PHI	S	2		1	2	2022	-1.27	0.7	-0.95	1.89				1	2	Top					455117			3.895598154	-126.3699267	-7.292523224	-14.37129904	25.4865443	-23.3781325
SL	2022/10/4	88.6	-1.3	7.05	Verlander, Justin	681082	434378		foul					14	Bryson Stott strikes out on a foul tip.	R	L	R	HOU	PHI	S			1	2	2022	0.29	0.36	0.87	0.93				1	2	Top					455117			4.66790333	-128.6947575	-9.505306001	2.150906545	28.96214501	-26.26841089
SL	2022/10/4	85.8	-1.44	7.16	Verlander, Justin	681082	434378		called_strike					11	Bryson Stott strikes out on a foul tip.	R	L	R	HOU	PHI	S			1	1	2022	0.36	0	-0.1	3.51				1	2	Top					455117			2.417332783	-124.9378326	-2.332868497	3.26913748	26.4056856	-31.86231304
FF	2022/10/4	94.6	-1.18	7.19	Verlander, Justin	681082	434378		ball					11	Bryson Stott strikes out on a foul tip.	R	L	R	HOU	PHI	B			0	1	2022	-0.82	1.49	-0.01	4.17				1	2	Top					455117			4.847862584	-137.6027071	-5.423081199	-11.51166771	33.32719289	-12.22365785
FF	2022/10/4	94.4	-1.16	7.23	Verlander, Justin	681082	434378		called_strike					12	Bryson Stott strikes out on a foul tip.	R	L	R	HOU	PHI	S			0	0	2022	-0.67	1.68	0.21	3.35				1	2	Top					455117			5.017405393	-137.2251357	-8.051042694	-9.60038491	32.54514466	-9.315060594
SL	2022/10/4	87.4	-1.44	7.04	Verlander, Justin	669016	434378	strikeout	swinging_strike					14	Brandon Marsh strikes out swinging.	R	L	R	HOU	PHI	S	2		3	2	2022	0.29	0.32	1.02	1.52				0	2	Top					455117			5.260556356	-126.9720369	-7.70761583	1.957336172	27.55444859	-27.22335475
FF	2022/10/4	95.4	-1.09	7.12	Verlander, Justin	669016	434378		foul					2	Brandon Marsh strikes out swinging.	R	L	R	HOU	PHI	S			3	2	2022	-0.66	1.69	-0.14	3.04				0	2	Top					455117			3.956808064	-138.5969863	-8.777961147	-9.379800523	34.6780184	-8.559640596
FF	2022/10/4	95.9	-1.2	7.07	Verlander, Justin	669016	434378		foul					12	Brandon Marsh strikes out swinging.	R	L	R	HOU	PHI	S			3	2	2022	-0.52	1.86	0.24	3.31				0	2	Top					455117			4.960878946	-139.3261705	-8.379182124	-8.02691656	35.44021868	-6.228416907
FF	2022/10/4	93.6	-1.15	7.2	Verlander, Justin	669016	434378		swinging_strike					2	Brandon Marsh strikes out swinging.	R	L	R	HOU	PHI	S			3	1	2022	-0.52	1.81	0.13	3.18				0	2	Top					455117			4.406175516	-135.9576585	-8.517255146	-7.407803843	32.94292234	-7.992455177
FF	2022/10/4	94.3	-1.34	7.14	Verlander, Justin	669016	434378		ball					11	Brandon Marsh strikes out swinging.	R	L	R	HOU	PHI	B			2	1	2022	-0.63	1.77	-0.06	3.86				0	2	Top					455117			4.702539246	-137.0245392	-6.625571231	-9.092442414	34.41260106	-8.631102476
FF	2022/10/4	94.2	-1.26	7.15	Verlander, Justin	669016	434378		ball					11	Brandon Marsh strikes out swinging.	R	L	R	HOU	PHI	B			1	1	2022	-0.54	1.86	-0.7	3.49				0	2	Top					455117			2.632350495	-136.8516974	-7.751889539	-7.372647237	34.56011883	-7.360554277
FF	2022/10/4	93.2	-1.42	7.18	Verlander, Justin	669016	434378		ball					1	Brandon Marsh strikes out swinging.	R	L	R	HOU	PHI	B			0	1	2022	-0.7	1.81	-0.78	2.87				0	2	Top					455117			3.143744048	-135.2994907	-9.098330116	-9.308859095	33.22173054	-8.090160365
CU	2022/10/4	76.8	-1.62	7.15	Verlander, Justin	669016	434378		called_strike					11	Brandon Marsh strikes out swinging.	R	L	R	HOU	PHI	S			0	0	2022	0.52	-1.08	-0.58	3.39				0	2	Top					455117			1.26078598	-111.7244796	1.072360061	4.050111051	22.70628732	-41.62356228
FF	2022/10/4	96.4	-1.01	7.12	Verlander, Justin	669742	434378	strikeout	foul_tip					6	Darick Hall strikes out on a foul tip.	R	L	R	HOU	PHI	S	2		1	2	2022	-0.83	1.54	0.36	2.78				2	1	Top					455117			5.476670897	-139.9400547	-9.336683729	-12.16330722	34.23173867	-10.00481335
FF	2022/10/4	95.7	-1.16	7.14	Verlander, Justin	669742	434378		ball					12	Darick Hall strikes out on a foul tip.	R	L	R	HOU	PHI	B			0	2	2022	-0.53	1.55	1.35	3.5				2	1	Top					455117			7.770261586	-139.013839	-7.40861952	-8.697260942	32.77460927	-10.59735533
FF	2022/10/4	95.1	-1.14	7.12	Verlander, Justin	669742	434378		foul					5	Darick Hall strikes out on a foul tip.	R	L	R	HOU	PHI	S			0	2	2022	-0.85	1.57	-0.21	2.8				2	1	Top					455117			4.2939743	-138.185898	-9.07833987	-11.8149549	32.67243903	-10.21094631
FF	2022/10/4	95.3	-1.24	7.08	Verlander, Justin	669742	434378		foul					4	Darick Hall strikes out on a foul tip.	R	L	R	HOU	PHI	S			0	1	2022	-0.78	1.54	-0.37	2.86				2	1	Top					455117			4.019903823	-138.5525944	-8.811901235	-10.95306469	32.54170269	-10.58778929
FF	2022/10/4	94.6	-1.3	7.12	Verlander, Justin	669742	434378		called_strike					14	Darick Hall strikes out on a foul tip.	R	L	R	HOU	PHI	S			0	0	2022	-0.79	1.61	0.11	1.45				2	1	Top					455117			5.37238834	-137.1585006	-12.47876219	-11.16620782	31.7742439	-9.213510964
FF	2022/10/4	95.8	-1.19	7.13	Verlander, Justin	664761	434378	field_out	hit_into_play					8	Alec Bohm grounds out, second baseman Jose Altuve to first baseman Yuli Gurriel.	R	R	R	HOU	PHI	X	4	ground_ball	1	1	2022	-0.74	1.63	0.2	1.69				1	1	Top	139.53	155.72			455117			5.277605572	-138.9182071	-12.23043014	-10.84786611	34.36854187	-8.404688718
CU	2022/10/4	78.5	-1.55	7.05	Verlander, Justin	664761	434378		ball					13	Alec Bohm grounds out, second baseman Jose Altuve to first baseman Yuli Gurriel.	R	R	R	HOU	PHI	B			0	1	2022	0.5	-1.15	-0.89	1.51				1	1	Top					455117			0.487845963	-114.2796902	-2.911106541	4.236757518	24.3545285	-41.72307266
FF	2022/10/4	94.8	-1.2	7.24	Verlander, Justin	664761	434378		foul					12	Alec Bohm grounds out, second baseman Jose Altuve to first baseman Yuli Gurriel.	R	R	R	HOU	PHI	S			0	0	2022	-0.68	1.63	0.04	3.57				1	1	Top					455117			4.732465698	-137.8339611	-7.456568186	-9.724767602	32.43701992	-9.869888258
SL	2022/10/4	88.2	-1.26	7.02	Verlander, Justin	547180	434378	strikeout	swinging_strike					14	Bryce Harper strikes out swinging.	R	L	R	HOU	PHI	S	2		3	2	2022	0.52	0.28	0.9	1.61				0	1	Top					455117			4.164470749	-128.2768723	-7.592913453	4.878341368	26.25378092	-27.73116416
FF	2022/10/4	95	-1.37	7.17	Verlander, Justin	547180	434378		foul					1	Bryce Harper strikes out swinging.	R	L	R	HOU	PHI	S			3	1	2022	-0.81	1.76	-0.75	2.79				0	1	Top					455117			3.400008702	-137.9300517	-9.634762286	-11.0389789	32.92837297	-7.767748722
FF	2022/10/4	95.5	-1.26	7.14	Verlander, Justin	547180	434378		ball					11	Bryce Harper strikes out swinging.	R	L	R	HOU	PHI	B			2	1	2022	-0.89	1.59	-0.99	3.48				0	1	Top					455117			2.707673199	-138.7970495	-7.444630402	-12.11374252	34.47581215	-10.13051591
FF	2022/10/4	95.5	-1.18	7.15	Verlander, Justin	547180	434378		ball					11	Bryce Harper strikes out swinging.	R	L	R	HOU	PHI	B			1	1	2022	-0.59	1.84	-0.58	3.86				0	1	Top					455117			2.861215565	-138.8026479	-7.038478765	-8.338361294	34.36155227	-7.00785247
FF	2022/10/4	95.2	-1.25	7.18	Verlander, Justin	547180	434378		ball					11	Bryce Harper strikes out swinging.	R	L	R	HOU	PHI	B			0	1	2022	-0.76	1.7	-0.35	4.49				0	1	Top					455117			4.020872536	-138.4892626	-5.123384686	-10.66525577	34.54202625	-9.424456841
FF	2022/10/4	95	-1.33	7.22	Verlander, Justin	547180	434378		swinging_strike					1	Bryce Harper strikes out swinging.	R	L	R	HOU	PHI	S			0	0	2022	-0.77	1.71	-0.65	3.1				0	1	Top					455117			3.464184624	-138.010855	-8.79551056	-10.64235383	33.82133806	-8.517142058
FF	2022/9/28	97.1	-1.5	7.01	Verlander, Justin	656976	434378	strikeout	swinging_strike					11	Pavin Smith strikes out swinging.	R	L	R	HOU	AZ	S	2		1	2	2022	-0.75	1.8	-0.94	3.69	682998	608348		2	7	Top					455117			3.194005546	-141.2002012	-7.401094907	-10.71301594	34.06729985	-6.677053477
FF	2022/9/28	96.7	-1.45	7.04	Verlander, Justin	656976	434378		swinging_strike					3	Pavin Smith strikes out swinging.	R	L	R	HOU	AZ	S			1	1	2022	-0.74	1.8	0.3	2.98	682998		608348	2	7	Top					455117			6.29278664	-140.3581818	-9.253331869	-11.2175327	33.74408203	-6.468805128
SL	2022/9/28	88.4	-1.73	6.97	Verlander, Justin	656976	434378		ball					8	Pavin Smith strikes out swinging.	R	L	R	HOU	AZ	B			0	1	2022	0.24	0.34	-0.09	1.55	682998		608348	2	7	Top					455117			3.491430293	-128.5751823	-7.840710086	1.989088461	25.54813256	-27.06345335
SL	2022/9/28	89.8	-1.67	7.02	Verlander, Justin	656976	434378		foul					9	Pavin Smith strikes out swinging.	R	L	R	HOU	AZ	S			0	0	2022	0.54	0.55	0.73	2.13	682998		608348	2	7	Top					455117			4.7652568	-130.5931541	-7.205102481	5.13775134	29.13412786	-24.54523154
CU	2022/9/28	82.3	-1.69	6.93	Verlander, Justin	662139	434378	field_out	hit_into_play					14	Daulton Varsho flies out to shortstop Jeremy Pena.	R	L	R	HOU	AZ	X	6	fly_ball	0	2	2022	0.38	-0.62	0.46	1.17	682998		608348	1	7	Top	127.65	123.49			455117			4.14247632	-119.7437182	-5.295056525	2.773811034	23.91183941	-37.30315851
FF	2022/9/28	96.1	-1.4	7.09	Verlander, Justin	662139	434378		foul					2	Daulton Varsho flies out to shortstop Jeremy Pena.	R	L	R	HOU	AZ	S			0	1	2022	-0.77	1.62	-0.23	2.99	682998		608348	1	7	Top					455117			4.821249494	-139.6190382	-8.851886625	-11.16317996	32.80681559	-9.182190547
FF	2022/9/28	96.2	-1.42	7.07	Verlander, Justin	662139	434378		foul					2	Daulton Varsho flies out to shortstop Jeremy Pena.	R	L	R	HOU	AZ	S			0	0	2022	-0.85	1.72	-0.15	2.87	682998		608348	1	7	Top					455117			5.286229848	-139.6744754	-9.340617325	-12.33945988	33.39622791	-7.767151156
FF	2022/9/28	95.9	-1.43	7.13	Verlander, Justin	672695	434378	field_out	hit_into_play					11	Geraldo Perdomo bunt pops out to first baseman Trey Mancini.	R	L	R	HOU	AZ	X	3	popup	0	0	2022	-0.81	1.71	-0.14	3.76	682998		608348	0	7	Top	136.51	178.42			455117			5.187246344	-139.3312337	-7.042553016	-11.76306034	33.29647152	-8.507854006
FF	2022/9/28	96	-1.51	6.94	Verlander, Justin	608348	434378	single	hit_into_play					4	Carson Kelly singles on a line drive to left fielder Chas McCormick. Corbin Carroll to 3rd.	R	R	R	HOU	AZ	X	7	line_drive	1	2	2022	-0.67	1.7	-0.33	2.63			682998	0	7	Top	89.8	128.26			455117			4.604781544	-139.4101983	-9.557030809	-9.794144692	31.21193817	-8.083279716
FF	2022/9/28	95.4	-1.48	7.12	Verlander, Justin	608348	434378		foul					5	Carson Kelly singles on a line drive to left fielder Chas McCormick. Corbin Carroll to 3rd.	R	R	R	HOU	AZ	S			1	1	2022	-0.71	1.66	-0.21	2.52			682998	0	7	Top					455117			4.890125072	-138.4488305	-10.07888484	-10.28942726	32.68390441	-8.664668576
FF	2022/9/28	94.3	-1.62	7.07	Verlander, Justin	608348	434378		ball					14	Carson Kelly singles on a line drive to left fielder Chas McCormick. Corbin Carroll to 3rd.	R	R	R	HOU	AZ	B			0	1	2022	-0.92	1.61	1.25	2.33			682998	0	7	Top					455117			9.389833457	-136.65525	-10.04940989	-13.59580005	31.13164903	-9.839753288
CU	2022/9/28	78.2	-1.81	6.94	Verlander, Justin	608348	434378		called_strike					5	Carson Kelly singles on a line drive to left fielder Chas McCormick. Corbin Carroll to 3rd.	R	R	R	HOU	AZ	S			0	0	2022	0.7	-1.17	-0.03	2.35			682998	0	7	Top					455117			2.532638244	-113.8339946	-0.799797264	5.571111463	22.81216129	-42.38373344
SL	2022/9/28	87	-1.35	6.93	Verlander, Justin	682998	434378	hit_by_pitch	hit_by_pitch					14	Corbin Carroll hit by pitch.	R	L	R	HOU	AZ	B			1	2	2022	0.47	0.16	1.49	1.49				0	7	Top					455117			5.800218503	-126.5516214	-7.165201837	3.840948673	25.4099798	-29.22971448
CU	2022/9/28	79	-1.45	6.95	Verlander, Justin	682998	434378		ball					11	Corbin Carroll hit by pitch.	R	L	R	HOU	AZ	B			0	2	2022	0.81	-1.27	-1.1	3				0	7	Top					455117			-0.730225342	-115.0021841	0.61777939	7.27015925	23.73102782	-43.6728145
FF	2022/9/28	95.1	-1.21	7.05	Verlander, Justin	682998	434378		foul					12	Corbin Carroll hit by pitch.	R	L	R	HOU	AZ	S			0	2	2022	-0.41	1.72	0.38	3.41				0	7	Top					455117			5.042252324	-138.176469	-7.646078974	-6.402060946	32.99544953	-8.617682659
FF	2022/9/28	95.8	-1.48	7.06	Verlander, Justin	682998	434378		foul					11	Corbin Carroll hit by pitch.	R	L	R	HOU	AZ	S			0	2	2022	-0.83	1.61	-0.79	3.27				0	7	Top					455117			3.668124579	-139.2409625	-7.90380649	-11.59095989	33.70074384	-9.666951419
FF	2022/9/28	94.1	-1.36	7.13	Verlander, Justin	682998	434378		foul					3	Corbin Carroll hit by pitch.	R	L	R	HOU	AZ	S			0	1	2022	-0.85	1.85	0.53	3.13				0	7	Top					455117			6.697580306	-136.6169094	-8.597901908	-12.19091437	33.42778559	-7.252173012
CU	2022/9/28	77	-1.74	6.99	Verlander, Justin	682998	434378		called_strike					9	Corbin Carroll hit by pitch.	R	L	R	HOU	AZ	S			0	0	2022	0.78	-1.22	0.56	1.57				0	7	Top					455117			3.451925587	-111.9805603	-2.222565836	5.764489618	22.73452827	-42.10872643
FF	2022/9/28	96.2	-1.51	6.96	Verlander, Justin	668942	434378	strikeout	called_strike					9	Josh Rojas called out on strikes.	R	L	R	HOU	AZ	S	2		2	2	2022	-0.72	1.72	0.64	1.81				2	6	Top					455117			7.248317281	-139.5351999	-11.8035683	-11.06384289	31.65718572	-7.195305004
FF	2022/9/28	95.1	-1.5	7.01	Verlander, Justin	668942	434378		foul					6	Josh Rojas called out on strikes.	R	L	R	HOU	AZ	S			2	1	2022	-0.6	1.48	0.43	2.9				2	6	Top					455117			6.340344358	-138.0561497	-8.310070566	-9.181884409	33.17738898	-11.55033599
SL	2022/9/28	85.7	-1.54	7.05	Verlander, Justin	668942	434378		called_strike					3	Josh Rojas called out on strikes.	R	L	R	HOU	AZ	S			2	0	2022	0.35	0.22	0.66	3.2				2	6	Top					455117			4.455865136	-124.8251279	-3.294415337	2.856122276	24.00964443	-29.48039939
CU	2022/9/28	77.6	-1.73	6.94	Verlander, Justin	668942	434378		ball					13	Josh Rojas called out on strikes.	R	L	R	HOU	AZ	B			1	0	2022	0.75	-1.16	-1.46	1.85				2	6	Top					455117			-0.791315019	-112.9495271	-1.804046779	6.54700871	22.08097863	-41.92566441
CU	2022/9/28	78.1	-1.81	6.99	Verlander, Justin	668942	434378		ball					11	Josh Rojas called out on strikes.	R	L	R	HOU	AZ	B			0	0	2022	0.48	-1.13	-1.68	4.3				2	6	Top					455117			-0.590333506	-113.6848247	3.150195511	4.243137665	21.80898005	-42.74994014
CU	2022/9/28	78.5	-1.73	7.02	Verlander, Justin	606466	434378	field_out	hit_into_play					5	Ketel Marte grounds out sharply to first baseman Trey Mancini.	R	L	R	HOU	AZ	X	3	ground_ball	1	1	2022	0.54	-1.13	-0.23	2.41				1	6	Top	154.75	169.96			455117			2.19810754	-114.3185534	-0.991542138	4.287171336	23.4014963	-42.00466059
FF	2022/9/28	95.2	-1.39	7.07	Verlander, Justin	606466	434378		ball					11	Ketel Marte grounds out sharply to first baseman Trey Mancini.	R	L	R	HOU	AZ	B			0	1	2022	-0.83	1.63	-0.27	3.9				1	6	Top					455117			4.788842155	-138.4748434	-6.24420077	-11.79077402	33.01567695	-9.989008929
SL	2022/9/28	86.2	-1.58	7.13	Verlander, Justin	606466	434378		called_strike					8	Ketel Marte grounds out sharply to first baseman Trey Mancini.	R	L	R	HOU	AZ	S			0	0	2022	0.65	0.45	-0.26	1.97				1	6	Top					455117			1.814921305	-125.4491254	-6.885009342	6.451392325	25.86313948	-26.18733386
FF	2022/9/28	93.6	-1.37	7.11	Verlander, Justin	572233	434378	field_out	hit_into_play					4	Christian Walker flies out to center fielder Mauricio Dubon.	R	R	R	HOU	AZ	X	8	fly_ball	1	0	2022	-0.66	1.82	-0.36	2.49				0	6	Top	154.83	56.05			455117			4.00225533	-135.8297988	-10.04191179	-9.043359121	31.81516188	-7.657657409
FF	2022/9/28	94.3	-1.35	7.14	Verlander, Justin	572233	434378		ball					11	Christian Walker flies out to center fielder Mauricio Dubon.	R	R	R	HOU	AZ	B			0	0	2022	-0.8	1.73	-0.16	3.97				0	6	Top					455117			4.829413205	-137.1839551	-6.292684771	-11.21770227	32.00452614	-9.131817121
FF	2022/9/28	94.6	-1.45	7.02	Verlander, Justin	664983	434378	field_out	hit_into_play					4	Jake McCarthy lines out to left fielder Chas McCormick.	R	L	R	HOU	AZ	X	7	line_drive	0	0	2022	-0.67	1.64	-0.66	2.4				2	5	Top	62.2	91.8			455117			3.515838175	-137.2976174	-9.899685266	-9.321794534	33.08857668	-9.337711409
CU	2022/9/28	80.6	-1.5	6.82	Verlander, Justin	656976	434378	field_out	hit_into_play					7	Pavin Smith grounds out, second baseman Aledmys Diaz to first baseman Trey Mancini.	R	L	R	HOU	AZ	X	4	ground_ball	0	2	2022	0.44	-1.03	-0.36	1.9				1	5	Top	151.2	155.21			455117			1.690269329	-117.3170832	-2.28709919	3.678418589	23.35332192	-41.39528132
SL	2022/9/28	91.1	-1.52	6.97	Verlander, Justin	656976	434378		foul					6	Pavin Smith grounds out, second baseman Aledmys Diaz to first baseman Trey Mancini.	R	L	R	HOU	AZ	S			0	1	2022	0.19	0.93	0.56	2.52				1	5	Top					455117			4.796114211	-132.5848075	-7.271266971	1.253137554	26.45087036	-19.85719986
CH	2022/9/28	85.6	-1.64	6.89	Verlander, Justin	656976	434378		foul					7	Pavin Smith grounds out, second baseman Aledmys Diaz to first baseman Trey Mancini.	R	L	R	HOU	AZ	S			0	0	2022	-1.27	0.87	-0.74	2.08				1	5	Top					455117			4.633437942	-124.4036516	-6.723859548	-14.06878492	26.67637323	-21.99398928
FF	2022/9/28	95.4	-1.46	7.04	Verlander, Justin	662139	434378	strikeout	swinging_strike					3	Daulton Varsho strikes out swinging.	R	L	R	HOU	AZ	S	2		1	2	2022	-0.92	1.82	0.36	3.17				0	5	Top					455117			6.803706427	-138.5237452	-8.528057039	-13.39576515	32.62956977	-7.03951753
CU	2022/9/28	80.4	-1.54	6.95	Verlander, Justin	662139	434378		ball					9	Daulton Varsho strikes out swinging.	R	L	R	HOU	AZ	B			0	2	2022	0.69	-1.11	0.45	1.62				0	5	Top					455117			3.096434985	-117.0785487	-2.997595209	5.701054719	23.13308541	-42.00537388
FF	2022/9/28	94.6	-1.39	7.03	Verlander, Justin	662139	434378		foul					3	Daulton Varsho strikes out swinging.	R	L	R	HOU	AZ	S			0	2	2022	-0.96	1.71	0.32	2.62				0	5	Top					455117			6.57668832	-137.3980192	-9.546985952	-13.62685054	31.11260124	-8.564289777
FF	2022/9/28	93.8	-1.37	7.14	Verlander, Justin	662139	434378		swinging_strike					11	Daulton Varsho strikes out swinging.	R	L	R	HOU	AZ	S			0	1	2022	-0.92	1.79	-0.22	3.28				0	5	Top					455117			4.976788411	-136.2979057	-8.133409802	-12.53981183	30.79672509	-8.254330131
FF	2022/9/28	93.8	-1.44	7.07	Verlander, Justin	662139	434378		called_strike					2	Daulton Varsho strikes out swinging.	R	L	R	HOU	AZ	S			0	0	2022	-0.91	1.83	0.15	2.91				0	5	Top					455117			6.092103334	-136.1590218	-9.003621945	-12.68799819	30.27599761	-7.539031319
SL	2022/9/28	89.5	-1.68	6.99	Verlander, Justin	672695	434378	field_out	hit_into_play					9	Geraldo Perdomo pops out to third baseman Alex Bregman.	R	L	R	HOU	AZ	X	5	popup	2	1	2022	0.29	0.47	0.42	2.15		608348		2	4	Top	102.48	157.25			455117			4.53189034	-130.2104527	-6.889062557	2.401842523	27.32293433	-25.53828513
FF	2022/9/28	96.4	-1.45	7.07	Verlander, Justin	672695	434378		foul					3	Geraldo Perdomo pops out to third baseman Alex Bregman.	R	L	R	HOU	AZ	S			2	0	2022	-0.61	1.82	0.73	3.41		608348		2	4	Top					455117			7.13368571	-139.868806	-8.089062092	-9.825110815	37.43894214	-6.681976138
FF	2022/9/28	95.8	-1.49	7.07	Verlander, Justin	672695	434378		ball					12	Geraldo Perdomo pops out to third baseman Alex Bregman.	R	L	R	HOU	AZ	B			1	0	2022	-0.7	1.57	1.35	2.94		608348		2	4	Top					455117			8.975272078	-138.961655	-8.661020757	-11.29985268	35.11507048	-9.935607034
FF	2022/9/28	96.6	-1.62	7	Verlander, Justin	672695	434378		ball					14	Geraldo Perdomo pops out to third baseman Alex Bregman.	R	L	R	HOU	AZ	B			0	0	2022	-0.77	1.82	1.66	1.64		608348		2	4	Top					455117			10.3801723	-139.7324653	-12.63597936	-12.57244234	34.96100702	-5.465698597
SL	2022/9/28	87.9	-1.55	6.98	Verlander, Justin	608348	434378	double	hit_into_play					9	Carson Kelly doubles (17) on a fly ball to right fielder Kyle Tucker.	R	R	R	HOU	AZ	X	9	fly_ball	1	0	2022	0.45	0.33	0.37	1.77				2	4	Top	222.57	104.79			455117			3.682505396	-127.904719	-7.172240319	4.185975843	26.15165941	-27.24126215
FF	2022/9/28	95.7	-1.31	6.95	Verlander, Justin	608348	434378		ball					14	Carson Kelly doubles (17) on a fly ball to right fielder Kyle Tucker.	R	R	R	HOU	AZ	B			0	0	2022	-0.88	1.78	0.94	0.84				2	4	Top					455117			7.874563355	-138.4829987	-14.36941422	-13.10496564	31.37139117	-6.125006612
FF	2022/9/28	96.6	-1.33	7.01	Verlander, Justin	682998	434378	strikeout	called_strike					9	Corbin Carroll called out on strikes.	R	L	R	HOU	AZ	S	2		2	2	2022	-0.89	1.84	0.55	1.76				1	4	Top					455117			6.989624938	-139.9738967	-12.42436974	-13.36179461	32.98227636	-5.337706529
SL	2022/9/28	87.6	-1.56	6.97	Verlander, Justin	682998	434378		ball					14	Corbin Carroll called out on strikes.	R	L	R	HOU	AZ	B			1	2	2022	0.44	0.27	1.31	0.96				1	4	Top					455117			5.978511082	-127.2946447	-8.871667703	3.544123229	25.76168705	-27.58368416
SL	2022/9/28	87.7	-1.5	6.99	Verlander, Justin	682998	434378		foul					3	Corbin Carroll called out on strikes.	R	L	R	HOU	AZ	S			1	1	2022	0.4	0.38	0.72	2.67				1	4	Top					455117			4.51967086	-127.6804352	-5.100422177	3.502145577	25.24800682	-27.19079372
CU	2022/9/28	80.8	-1.48	6.95	Verlander, Justin	682998	434378		ball					9	Corbin Carroll called out on strikes.	R	L	R	HOU	AZ	B			0	1	2022	0.36	-0.87	0.66	1.48				1	4	Top					455117			4.046686308	-117.6330768	-3.848947311	2.509144653	22.86108021	-39.69155241
FF	2022/9/28	95.2	-1.46	7.03	Verlander, Justin	682998	434378		called_strike					6	Corbin Carroll called out on strikes.	R	L	R	HOU	AZ	S			0	0	2022	-0.86	1.6	0.58	2.25				1	4	Top					455117			7.242018692	-138.1605125	-10.36226254	-12.70090017	32.27947753	-9.515779615
CU	2022/9/28	80	-1.54	6.91	Verlander, Justin	668942	434378	strikeout	swinging_strike_blocked					14	Josh Rojas strikes out swinging.	R	L	R	HOU	AZ	S	2		1	2	2022	0.8	-1.4	0.56	0.67				0	4	Top					455117			3.113437414	-116.3590565	-4.267186788	6.476593976	25.05357776	-44.0542998
FF	2022/9/28	95.5	-1.4	7.05	Verlander, Justin	668942	434378		ball					11	Josh Rojas strikes out swinging.	R	L	R	HOU	AZ	B			0	2	2022	-0.63	1.67	-0.59	4.54				0	4	Top					455117			3.500570001	-138.979799	-4.612533311	-8.966085838	34.95026082	-9.814254664
FF	2022/9/28	94.4	-1.31	7.09	Verlander, Justin	668942	434378		called_strike					8	Josh Rojas strikes out swinging.	R	L	R	HOU	AZ	S			0	1	2022	-1	1.59	0.07	1.83				0	4	Top					455117			5.715722451	-136.883908	-11.31284129	-13.84291168	33.29165529	-9.715177174
CU	2022/9/28	77.5	-1.63	7.05	Verlander, Justin	668942	434378		called_strike					7	Josh Rojas strikes out swinging.	R	L	R	HOU	AZ	S			0	0	2022	0.77	-1.37	-0.4	1.91				0	4	Top					455117			1.201887674	-112.8222481	-1.46753642	6.257157256	23.05334194	-43.70004868
FF	2022/9/28	94.9	-1.23	7.1	Verlander, Justin	606466	434378	field_out	hit_into_play					6	Ketel Marte flies out to center fielder Mauricio Dubon.	R	L	R	HOU	AZ	X	8	fly_ball	0	0	2022	-0.77	1.41	0.35	2.81				2	3	Top	154.88	63.43			455117			5.811221944	-137.8648571	-8.607203615	-11.11910999	31.65118508	-12.48038816
SL	2022/9/28	88.3	-1.74	6.82	Verlander, Justin	572233	434378	field_out	hit_into_play					8	Christian Walker grounds out, shortstop Jeremy Pena to first baseman Trey Mancini.	R	R	R	HOU	AZ	X	6	ground_ball	1	0	2022	0.28	0.48	0.07	1.65				1	3	Top	110.92	146.45			455117			3.803462288	-128.4776259	-7.480934426	2.388898833	25.51738814	-25.58641364
CU	2022/9/28	79.7	-1.6	6.94	Verlander, Justin	572233	434378		ball					14	Christian Walker grounds out, shortstop Jeremy Pena to first baseman Trey Mancini.	R	R	R	HOU	AZ	B			0	0	2022	0.83	-0.68	0.58	1.02				1	3	Top					455117			3.225890452	-115.9150383	-4.935163621	6.793839228	22.85524696	-37.5143378
CH	2022/9/28	87.2	-1.78	6.85	Verlander, Justin	664983	434378	strikeout	swinging_strike					13	Jake McCarthy strikes out swinging.	R	L	R	HOU	AZ	S	2		1	2	2022	-1.43	1	-1.65	2.41				0	3	Top					455117			3.239316976	-126.8427377	-6.497259997	-16.10349729	27.65229903	-20.18271745
CU	2022/9/28	81.2	-1.53	6.86	Verlander, Justin	664983	434378		foul					14	Jake McCarthy strikes out swinging.	R	L	R	HOU	AZ	S			1	2	2022	0.48	-1.03	0.06	1.38				0	3	Top					455117			2.625083301	-118.2220021	-3.612230564	3.881424572	24.82261094	-41.24188288
SL	2022/9/28	89.5	-1.58	6.98	Verlander, Justin	664983	434378		foul					14	Jake McCarthy strikes out swinging.	R	L	R	HOU	AZ	S			1	2	2022	0.57	0.46	1.18	1.68				0	3	Top					455117			5.549855818	-130.0274787	-7.951466392	5.321312635	27.29316222	-25.45411736
CU	2022/9/28	80	-1.56	6.91	Verlander, Justin	664983	434378		foul					13	Jake McCarthy strikes out swinging.	R	L	R	HOU	AZ	S			1	2	2022	0.81	-1.27	-0.83	1.9				0	3	Top					455117			0.058424832	-116.4464705	-1.861912538	7.335200832	24.47664522	-43.4785613
FF	2022/9/28	95.1	-1.32	7.08	Verlander, Justin	664983	434378		foul					1	Jake McCarthy strikes out swinging.	R	L	R	HOU	AZ	S			1	1	2022	-0.95	1.84	-0.51	3.35				0	3	Top					455117			4.221859961	-138.1832133	-8.113094709	-13.12461586	34.45066216	-6.95110097
FF	2022/9/28	94.4	-1.38	7.06	Verlander, Justin	664983	434378		foul_tip					7	Jake McCarthy strikes out swinging.	R	L	R	HOU	AZ	S			1	0	2022	-1.1	1.65	-0.57	1.99				0	3	Top					455117			4.525673525	-136.9864139	-11.04406279	-14.81813641	32.0337487	-9.105996462
FF	2022/9/28	93.9	-1.33	7.13	Verlander, Justin	664983	434378		ball					13	Jake McCarthy strikes out swinging.	R	L	R	HOU	AZ	B			0	0	2022	-0.96	1.84	-0.92	1.99				0	3	Top					455117			3.162936168	-136.1729771	-11.44714663	-12.66850938	32.36015552	-6.962885324
SL	2022/9/28	88.6	-1.5	7.06	Verlander, Justin	656976	434378	field_out	hit_into_play					6	Pavin Smith pops out softly to third baseman Alex Bregman.	R	L	R	HOU	AZ	X	5	popup	0	1	2022	0.5	0.2	0.72	2.81	672695		662139	2	2	Top	114.66	175.04			455117			4.373076862	-129.0156742	-4.756383587	4.772117303	24.62749646	-29.218308
CU	2022/9/28	79.9	-1.84	7	Verlander, Justin	656976	434378		foul					2	Pavin Smith pops out softly to third baseman Alex Bregman.	R	L	R	HOU	AZ	S			0	0	2022	0.82	-0.91	0.17	2.84	672695		662139	2	2	Top					455117			2.876373799	-116.3049381	-0.666438344	6.825717829	23.79632527	-40.43743562
FF	2022/9/28	96.9	-1.46	7.12	Verlander, Justin	662139	434378	walk	ball					12	Daulton Varsho walks.	R	L	R	HOU	AZ	B			3	2	2022	-0.55	1.52	0.68	4.08	672695			2	2	Top					455117			6.915422941	-140.8655281	-5.951582752	-9.024616166	34.4620514	-10.78593989
SL	2022/9/28	89.6	-1.63	7.03	Verlander, Justin	662139	434378		foul					14	Daulton Varsho walks.	R	L	R	HOU	AZ	S			3	2	2022	0.56	0.27	0.91	1.63	672695			2	2	Top					455117			5.054621823	-130.3009146	-7.853410663	5.248201154	27.6519624	-27.60792431
SL	2022/9/28	88.6	-1.58	7.01	Verlander, Justin	662139	434378		foul					12	Daulton Varsho walks.	R	L	R	HOU	AZ	S			3	2	2022	0.57	0.34	1.3	2.42	672695			2	2	Top					455117			5.785889974	-128.8447493	-5.821167453	5.271096133	25.54279636	-27.41834886
CU	2022/9/28	83.7	-1.67	6.99	Verlander, Justin	662139	434378		ball					14	Daulton Varsho walks.	R	L	R	HOU	AZ	B			2	2	2022	0.25	-0.57	1.53	1.06		672695		2	2	Top					455117			6.856463472	-121.7081413	-6.133489683	1.161676369	23.33592915	-36.82483306
SL	2022/9/28	88.5	-1.69	6.97	Verlander, Justin	662139	434378		ball					14	Daulton Varsho walks.	R	L	R	HOU	AZ	B			1	2	2022	0.41	0.39	1.55	0.78		672695		2	2	Top					455117			7.000109689	-128.3916673	-9.715993011	3.124104714	26.8147083	-26.03162092
FF	2022/9/28	95.4	-1.55	7.11	Verlander, Justin	662139	434378		foul					12	Daulton Varsho walks.	R	L	R	HOU	AZ	S			1	1	2022	-0.55	1.6	0.91	3.47		672695		2	2	Top					455117			7.602994112	-138.5029365	-7.433293103	-8.755273726	31.87345673	-10.10623277
CU	2022/9/28	79.9	-1.76	7.04	Verlander, Justin	662139	434378		swinging_strike					5	Daulton Varsho walks.	R	L	R	HOU	AZ	S			1	0	2022	0.47	-1.08	0.21	1.96		672695		2	2	Top					455117			3.422906121	-116.3329236	-2.379766489	3.550636774	23.13578421	-41.72683417
CU	2022/9/28	80.3	-1.84	6.99	Verlander, Justin	662139	434378		ball					14	Daulton Varsho walks.	R	L	R	HOU	AZ	B			0	0	2022	0.39	-0.9	1.62	1.14		672695		2	2	Top					455117			6.866964826	-116.7256831	-4.480763712	2.234550866	23.06151288	-39.72996655
FF	2022/9/28	95.5	-1.35	7.09	Verlander, Justin	672695	434378	single	hit_into_play					6	Geraldo Perdomo singles on a fly ball to center fielder Mauricio Dubon, deflected by shortstop Jeremy Pena.	R	L	R	HOU	AZ	X	6	fly_ball	0	2	2022	-0.75	1.65	0.64	2.76				2	2	Top	120.88	99.93			455117			6.832545148	-138.6430939	-9.356641049	-11.22562926	31.94569664	-8.985913006
FF	2022/9/28	95.9	-1.43	7.05	Verlander, Justin	672695	434378		swinging_strike					5	Geraldo Perdomo singles on a fly ball to center fielder Mauricio Dubon, deflected by shortstop Jeremy Pena.	R	L	R	HOU	AZ	S			0	1	2022	-0.78	1.66	-0.12	2.46				2	2	Top					455117			5.201711175	-139.1528303	-10.154448	-11.35785861	32.97317239	-8.488104194
FF	2022/9/28	94.1	-1.53	7.06	Verlander, Justin	672695	434378		called_strike					13	Geraldo Perdomo singles on a fly ball to center fielder Mauricio Dubon, deflected by shortstop Jeremy Pena.	R	L	R	HOU	AZ	S			0	0	2022	-1.04	1.56	-0.83	1.86				2	2	Top					455117			4.090750644	-136.5966492	-11.10489826	-13.88141757	32.33026801	-10.37103856
SL	2022/9/28	87.8	-1.44	7.07	Verlander, Justin	608348	434378	strikeout	swinging_strike					6	Carson Kelly strikes out swinging.	R	R	R	HOU	AZ	S	2		1	2	2022	0.33	0.24	0.44	2.28				1	2	Top					455117			3.821923849	-127.7806465	-5.958009008	2.86676059	25.71733627	-28.57045433
SL	2022/9/28	88.5	-1.5	7.01	Verlander, Justin	608348	434378		called_strike					6	Carson Kelly strikes out swinging.	R	R	R	HOU	AZ	S			1	1	2022	0.24	0.35	0.74	2.64				1	2	Top					455117			4.919323543	-128.6605963	-5.233827842	1.557880659	28.69664135	-27.36197553
SL	2022/9/28	87.7	-1.49	7.07	Verlander, Justin	608348	434378		ball					14	Carson Kelly strikes out swinging.	R	R	R	HOU	AZ	B			0	1	2022	0.29	0.49	1.1	1.49				1	2	Top					455117			5.616778634	-127.3912203	-8.228178083	1.878824835	28.13808233	-25.27527344
FF	2022/9/28	93.4	-1.27	7.16	Verlander, Justin	608348	434378		called_strike					3	Carson Kelly strikes out swinging.	R	R	R	HOU	AZ	S			0	0	2022	-0.47	1.61	0.45	2.79				1	2	Top					455117			5.407730348	-135.6208314	-8.908288198	-6.968816154	30.82163851	-10.5825766
FF	2022/9/28	92.9	-1.48	7.13	Verlander, Justin	682998	434378	field_out	hit_into_play					4	Corbin Carroll flies out to center fielder Mauricio Dubon.	R	L	R	HOU	AZ	X	8	fly_ball	0	0	2022	-0.88	1.73	-0.45	2.48				0	2	Top	96.96	84.98			455117			4.512129218	-134.9081566	-9.75482761	-11.78058089	30.82219867	-9.132577899
FF	2022/9/28	96.6	-1.55	7.07	Verlander, Justin	668942	434378	strikeout	swinging_strike					1	Josh Rojas strikes out swinging.	R	L	R	HOU	AZ	S	2		3	2	2022	-1	1.56	-0.47	3.28		664983		2	1	Top					455117			5.114584479	-140.2419853	-7.923558617	-14.36526226	37.07086229	-9.917695095
SL	2022/9/28	89.1	-1.65	7.07	Verlander, Justin	668942	434378		called_strike					4	Josh Rojas strikes out swinging.	R	L	R	HOU	AZ	S			3	1	2022	0.22	0.61	-0.39	2.66		664983		2	1	Top					455117			2.601829276	-129.756945	-6.047048545	1.945315455	27.21006725	-24.27512336
FF	2022/9/28	95.6	-1.47	7.12	Verlander, Justin	668942	434378		called_strike					6	Josh Rojas strikes out swinging.	R	L	R	HOU	AZ	S			3	0	2022	-0.8	1.79	0.48	2.63		664983		2	1	Top					455117			6.858979081	-138.5929353	-10.05339458	-11.92758914	35.42753078	-6.909370163
SL	2022/9/28	87.9	-1.67	7.07	Verlander, Justin	668942	434378		ball					14	Josh Rojas strikes out swinging.	R	L	R	HOU	AZ	B			2	0	2022	0.27	0.43	0.37	1.32			664983	2	1	Top					455117			4.343027006	-127.7777944	-8.623267879	2.108992931	25.76333959	-25.94949145
CU	2022/9/28	78.9	-1.78	7.05	Verlander, Justin	668942	434378		ball					14	Josh Rojas strikes out swinging.	R	L	R	HOU	AZ	B			1	0	2022	0.43	-0.99	0.83	1.04			664983	2	1	Top					455117			4.81976571	-114.7747232	-4.344037493	2.802153167	22.64496348	-40.21249957
CU	2022/9/28	79.5	-1.74	7.03	Verlander, Justin	668942	434378		ball					14	Josh Rojas strikes out swinging.	R	L	R	HOU	AZ	B			0	0	2022	0.23	-0.74	1.21	1.23			664983	2	1	Top					455117			5.978609331	-115.597283	-4.498295598	0.939495855	22.41061594	-38.11273599
SL	2022/9/28	87.9	-1.56	7.12	Verlander, Justin	606466	434378	field_out	hit_into_play					8	Ketel Marte flies out to center fielder Mauricio Dubon.	R	L	R	HOU	AZ	X	8	fly_ball	0	1	2022	0.41	0.43	0.04	1.9			664983	1	1	Top	146.61	53.13			455117			3.007433584	-127.9449328	-7.372516702	3.877562427	25.60587583	-26.1930934
FF	2022/9/28	94.5	-1.6	7.2	Verlander, Justin	606466	434378		called_strike					4	Ketel Marte flies out to center fielder Mauricio Dubon.	R	L	R	HOU	AZ	S			0	0	2022	-0.96	1.54	-0.54	2.87			664983	1	1	Top					455117			4.862939843	-137.2933446	-8.883858737	-13.21509794	32.87345162	-10.89162212
SL	2022/9/28	88.5	-1.68	7.1	Verlander, Justin	572233	434378	sac_fly	hit_into_play					6	Christian Walker out on a sacrifice fly to center fielder Mauricio Dubon. Pavin Smith scores.	R	R	R	HOU	AZ	X	8	fly_ball	0	0	2022	0.2	0.54	0.45	2.53	656976		664983	0	1	Top	125.14	58.35			455117			4.779135276	-128.7302161	-6.166383736	1.180877128	26.82592502	-25.13083967
FF	2022/9/28	95.7	-1.5	7.17	Verlander, Justin	664983	434378	single	hit_into_play					12	Astros challenged (play at 1st), call on the field was upheld: Jake McCarthy singles on a bunt ground ball to first baseman Trey Mancini. Pavin Smith to 3rd.	R	L	R	HOU	AZ	X	3	ground_ball	1	0	2022	-0.75	1.72	0.1	4.33		656976		0	1	Top	137.46	180.37			455117			5.859425156	-139.1069378	-5.690349367	-11.11311147	32.29261345	-8.767751842
FF	2022/9/28	95.9	-1.54	7.13	Verlander, Justin	664983	434378		ball					6	Astros challenged (play at 1st), call on the field was upheld: Jake McCarthy singles on a bunt ground ball to first baseman Trey Mancini. Pavin Smith to 3rd.	R	L	R	HOU	AZ	B			0	0	2022	-0.59	1.6	0.57	2.7	662139		656976	0	1	Top					455117			6.819141572	-139.218752	-9.517872367	-9.311277569	34.48168377	-9.356326859
SL	2022/9/28	88.2	-1.61	7.05	Verlander, Justin	656976	434378	single	hit_into_play					9	Pavin Smith singles on a soft ground ball to shortstop Jeremy Pena. Daulton Varsho to 3rd.	R	L	R	HOU	AZ	X	6	ground_ball	2	2	2022	0.49	0.35	0.52	1.89		662139		0	1	Top	119	151.32			455117			4.153622905	-128.353545	-7.138805786	4.520896043	26.7970989	-27.03844392
SL	2022/9/28	88	-1.65	7.09	Verlander, Justin	656976	434378		foul					3	Pavin Smith singles on a soft ground ball to shortstop Jeremy Pena. Daulton Varsho to 3rd.	R	L	R	HOU	AZ	S			2	1	2022	0.29	0.29	0.75	2.86		662139		0	1	Top					455117			5.19460459	-128.014517	-4.729575894	2.106379843	26.84034594	-28.17956908
SL	2022/9/28	88	-1.51	7.15	Verlander, Justin	656976	434378		ball					12	Pavin Smith singles on a soft ground ball to shortstop Jeremy Pena. Daulton Varsho to 3rd.	R	L	R	HOU	AZ	B			1	1	2022	0.27	0.38	1.19	2.9		662139		0	1	Top					455117			5.890312129	-127.9492719	-4.908334435	1.736136433	27.38491936	-27.17769631
SL	2022/9/28	87.4	-1.55	7.12	Verlander, Justin	656976	434378		ball					12	Pavin Smith singles on a soft ground ball to shortstop Jeremy Pena. Daulton Varsho to 3rd.	R	L	R	HOU	AZ	B			0	1	2022	0.33	0.01	1.58	2.89		662139		0	1	Top					455117			6.800046349	-127.0877472	-4.010388911	2.111653377	27.63394276	-31.3559953
CU	2022/9/28	78.5	-1.71	7.15	Verlander, Justin	656976	434378		called_strike					3	Pavin Smith singles on a soft ground ball to shortstop Jeremy Pena. Daulton Varsho to 3rd.	R	L	R	HOU	AZ	S			0	0	2022	0.32	-0.86	0.49	3.25		662139		0	1	Top					455117			4.141053017	-114.3101021	-0.010209098	1.984613714	21.94104938	-39.9106474
FF	2022/9/28	95.3	-1.23	7.12	Verlander, Justin	662139	434378	double	hit_into_play					5	Daulton Varsho doubles (23) on a sharp line drive to center fielder Mauricio Dubon.	R	L	R	HOU	AZ	X	8	line_drive	2	2	2022	-0.85	1.51	-0.16	2.52				0	1	Top	165.8	44.33			455117			4.644905896	-138.3878805	-9.629273757	-11.94692213	35.34745161	-10.68856849
SL	2022/9/28	88.3	-1.52	7	Verlander, Justin	662139	434378		ball					14	Daulton Varsho doubles (23) on a sharp line drive to center fielder Mauricio Dubon.	R	L	R	HOU	AZ	B			1	2	2022	0.32	0.56	1.4	1.54				0	1	Top					455117			6.364919315	-128.3261881	-8.346376682	2.317433862	24.9300081	-24.45252885
FF	2022/9/28	95.1	-1.26	7.13	Verlander, Justin	662139	434378		foul					2	Daulton Varsho doubles (23) on a sharp line drive to center fielder Mauricio Dubon.	R	L	R	HOU	AZ	S			1	1	2022	-0.92	1.58	0.11	2.86				0	1	Top					455117			5.60729729	-138.1205117	-8.946169087	-13.01729341	32.80511456	-10.15207912
FF	2022/9/28	93.4	-1.28	7.23	Verlander, Justin	662139	434378		foul					4	Daulton Varsho doubles (23) on a sharp line drive to center fielder Mauricio Dubon.	R	L	R	HOU	AZ	S			1	0	2022	-0.78	1.51	-0.55	2.56				0	1	Top					455117			3.545587706	-135.6602765	-9.388061332	-10.39399916	31.83741428	-11.6096681
FF	2022/9/28	94.4	-1.42	7.12	Verlander, Justin	662139	434378		ball					11	Daulton Varsho doubles (23) on a sharp line drive to center fielder Mauricio Dubon.	R	L	R	HOU	AZ	B			0	0	2022	-0.93	1.6	-1.1	2.81				0	1	Top					455117			2.860733199	-137.1362868	-8.935954328	-12.35781029	33.09359564	-10.20644849
SL	2022/9/22	88.2	-1.41	6.95	Verlander, Justin	623993	434378	field_out	hit_into_play					6	Anthony Santander flies out to second baseman Aledmys Diaz.	R	L	R	BAL	HOU	X	4	fly_ball	1	1	2022	0.17	0.57	0.74	2.57				2	6	Bot	167.17	123.16			543877			4.852475297	-128.4615709	-5.877596695	1.219008787	19.90772626	-25.00635823
CH	2022/9/22	86.1	-1.67	6.84	Verlander, Justin	623993	434378		called_strike					5	Anthony Santander flies out to second baseman Aledmys Diaz.	R	L	R	BAL	HOU	S			1	0	2022	-1.29	0.86	-0.16	2.33				2	6	Bot					543877			6.187035503	-125.1218882	-6.207352673	-14.83275043	24.52236804	-22.02761558
CH	2022/9/22	85.6	-1.82	6.83	Verlander, Justin	623993	434378		ball					13	Anthony Santander flies out to second baseman Aledmys Diaz.	R	L	R	BAL	HOU	B			0	0	2022	-1.84	0.97	-0.62	1.2				2	6	Bot					543877			6.505723829	-124.1247074	-8.784511517	-20.25510613	28.91599172	-20.38381173
SL	2022/9/22	87	-1.44	7.01	Verlander, Justin	683002	434378	strikeout	swinging_strike					2	Gunnar Henderson strikes out swinging.	R	L	R	BAL	HOU	S	2		0	2	2022	0.11	0.46	-0.15	3.22				1	6	Bot					543877			2.843027442	-126.6790712	-3.867570396	0.60275662	25.55318523	-26.66153229
FF	2022/9/22	95.7	-1.34	7.07	Verlander, Justin	683002	434378		foul					3	Gunnar Henderson strikes out swinging.	R	L	R	BAL	HOU	S			0	1	2022	-0.69	1.85	0.76	3.45				1	6	Bot					543877			7.035425088	-138.9332557	-7.973748074	-10.61743456	34.83058826	-6.593115403
CU	2022/9/22	79	-1.54	6.89	Verlander, Justin	683002	434378		foul					8	Gunnar Henderson strikes out swinging.	R	L	R	BAL	HOU	S			0	0	2022	0.66	-1.15	0.11	1.85				1	6	Bot					543877			2.339927352	-114.9613211	-1.874548236	5.216604114	25.82437566	-42.06813404
CU	2022/9/22	80.4	-1.57	6.87	Verlander, Justin	668939	434378	field_out	hit_into_play					1	Adley Rutschman lines out to center fielder Mauricio Dubon.	R	L	R	BAL	HOU	X	8	line_drive	2	2	2022	0.1	-0.71	-0.64	2.93				0	6	Bot	129.68	61.07			543877			1.871701684	-117.0066768	-0.633571771	0.509658285	24.50248153	-38.78930523
CU	2022/9/22	81.8	-1.58	6.77	Verlander, Justin	668939	434378		ball					14	Adley Rutschman lines out to center fielder Mauricio Dubon.	R	L	R	BAL	HOU	B			1	2	2022	0.32	-1.02	1.5	-0.31				0	6	Bot					543877			6.320651593	-118.8337688	-7.313269364	1.600824496	26.03091551	-40.2977541
CU	2022/9/22	80.7	-1.54	6.9	Verlander, Justin	668939	434378		foul					4	Adley Rutschman lines out to center fielder Mauricio Dubon.	R	L	R	BAL	HOU	S			1	2	2022	0.61	-0.75	-0.72	2.2				0	6	Bot					543877			0.658427451	-117.3557372	-2.211219897	5.403471769	27.22166064	-38.75230951
CU	2022/9/22	81.6	-1.51	6.81	Verlander, Justin	668939	434378		ball					14	Adley Rutschman lines out to center fielder Mauricio Dubon.	R	L	R	BAL	HOU	B			0	2	2022	0.4	-0.83	0.53	0.62				0	6	Bot					543877			3.824822737	-118.7097332	-5.709263251	3.019175886	23.79782633	-39.10517542
CU	2022/9/22	79.4	-1.58	6.93	Verlander, Justin	668939	434378		foul					14	Adley Rutschman lines out to center fielder Mauricio Dubon.	R	L	R	BAL	HOU	S			0	1	2022	0.46	-1.12	0.3	1.06				0	6	Bot					543877			3.243759931	-115.6452956	-3.977568417	3.547859784	22.02315243	-41.6794144
CU	2022/9/22	78.3	-1.55	7.09	Verlander, Justin	668939	434378		called_strike					5	Adley Rutschman lines out to center fielder Mauricio Dubon.	R	L	R	BAL	HOU	S			0	0	2022	0.63	-1.06	0.1	2.39				0	6	Bot					543877			2.392737649	-113.9955785	-1.330023418	5.016382206	20.99004689	-41.36097136
SL	2022/9/22	87.2	-1.58	6.98	Verlander, Justin	656775	434378	double	hit_into_play					14	Cedric Mullins doubles (31) on a sharp line drive to right fielder Kyle Tucker. Throwing error by right fielder Kyle Tucker. Cedric Mullins out at home, third baseman Alex Bregman to catcher Christian Vazquez.	R	L	R	BAL	HOU	X	9	line_drive	1	0	2022	0.18	0.62	0.39	1.06				2	5	Bot	208.02	117.02			543877			4.354298242	-126.7886923	-9.355626866	1.163351778	23.69980505	-23.9009052
CH	2022/9/22	85.7	-1.73	6.81	Verlander, Justin	656775	434378		ball					13	Cedric Mullins doubles (31) on a sharp line drive to right fielder Kyle Tucker. Throwing error by right fielder Kyle Tucker. Cedric Mullins out at home, third baseman Alex Bregman to catcher Christian Vazquez.	R	L	R	BAL	HOU	B			0	0	2022	-1.35	0.72	-0.37	1.23				2	5	Bot					543877			5.928310416	-124.4730076	-8.364197034	-15.2056233	23.06659247	-23.2542288
CU	2022/9/22	80.8	-1.56	6.91	Verlander, Justin	622761	434378	field_out	hit_into_play					13	Jorge Mateo grounds out, shortstop Jeremy Pena to first baseman Trey Mancini.	R	R	R	BAL	HOU	X	6	ground_ball	0	2	2022	0.66	-1.2	-0.46	1.47				1	5	Bot	122.55	179.79			543877			1.212350178	-117.7521144	-3.220441789	5.902271407	22.06793034	-42.91233124
FF	2022/9/22	94.6	-1.32	7.06	Verlander, Justin	622761	434378		foul					5	Jorge Mateo grounds out, shortstop Jeremy Pena to first baseman Trey Mancini.	R	R	R	BAL	HOU	S			0	1	2022	-0.8	1.39	0.19	2.34				1	5	Bot					543877			5.700788356	-137.4922846	-9.732845792	-11.34791851	26.2849236	-12.67718758
FF	2022/9/22	94.6	-1.31	7.06	Verlander, Justin	622761	434378		called_strike					6	Jorge Mateo grounds out, shortstop Jeremy Pena to first baseman Trey Mancini.	R	R	R	BAL	HOU	S			0	0	2022	-0.8	1.65	0.75	2.59				1	5	Bot					543877			7.097757835	-137.4287254	-9.635467872	-11.62818822	29.06532668	-9.287744816
FF	2022/9/22	94.2	-1.47	6.99	Verlander, Justin	596059	434378	field_out	hit_into_play					4	Rougned Odor lines out to right fielder Kyle Tucker.	R	L	R	BAL	HOU	X	9	line_drive	2	0	2022	-1.04	1.79	-0.3	2.55				0	5	Bot	186.46	115.09			543877			5.349925742	-136.8099657	-9.760941409	-14.25630478	29.16229268	-7.77099681
FF	2022/9/22	94.4	-1.41	7.07	Verlander, Justin	596059	434378		ball					11	Rougned Odor lines out to right fielder Kyle Tucker.	R	L	R	BAL	HOU	B			1	0	2022	-0.93	1.71	-0.81	3.64				0	5	Bot					543877			3.619583159	-137.2489785	-6.973058155	-12.57767734	30.88660191	-9.249425454
FF	2022/9/22	93.2	-1.37	7.1	Verlander, Justin	596059	434378		ball					11	Rougned Odor lines out to right fielder Kyle Tucker.	R	L	R	BAL	HOU	B			0	0	2022	-1.07	1.75	-0.6	3.92				0	5	Bot					543877			4.29696752	-135.5429752	-6.188226091	-14.15736113	30.23444705	-9.410788463
CU	2022/9/22	80.9	-1.61	6.96	Verlander, Justin	669065	434378	strikeout	swinging_strike					9	Kyle Stowers strikes out swinging.	R	L	R	BAL	HOU	S	2		0	2	2022	0.52	-1.05	0.3	1.95			663624	2	4	Bot					543877			3.278585416	-117.8336915	-2.57180639	4.237857791	21.33094457	-41.69099409
CU	2022/9/22	81.2	-1.68	6.95	Verlander, Justin	669065	434378		swinging_strike					8	Kyle Stowers strikes out swinging.	R	L	R	BAL	HOU	S			0	1	2022	0.53	-1.13	0.04	1.62			663624	2	4	Bot					543877			2.846722747	-118.2411702	-3.18674335	4.434669024	21.3134289	-42.43064845
CU	2022/9/22	79.2	-1.82	7.01	Verlander, Justin	669065	434378		called_strike					6	Kyle Stowers strikes out swinging.	R	L	R	BAL	HOU	S			0	0	2022	0.45	-1.04	0.34	2.48			663624	2	4	Bot					543877			3.871679526	-115.3430599	-1.191796298	3.294221806	20.97504099	-41.4895096
SL	2022/9/22	89.2	-1.65	7.02	Verlander, Justin	679631	434378	field_out	hit_into_play					12	Terrin Vavra pops out to shortstop Jeremy Pena.	R	L	R	BAL	HOU	X	6	popup	0	2	2022	0.65	0.68	1.1	3.15			663624	1	4	Bot	134.65	128.37			543877			5.348003063	-129.7665462	-4.91613893	6.285163203	26.93784873	-23.68322322
FF	2022/9/22	94.4	-1.45	7.09	Verlander, Justin	679631	434378		called_strike					3	Terrin Vavra pops out to shortstop Jeremy Pena.	R	L	R	BAL	HOU	S			0	1	2022	-0.93	1.28	0.67	2.75			663624	1	4	Bot					543877			7.567607639	-137.1347255	-8.514819651	-13.27464569	26.16697336	-14.31993541
FF	2022/9/22	94.8	-1.4	7.07	Verlander, Justin	679631	434378		called_strike					14	Terrin Vavra pops out to shortstop Jeremy Pena.	R	L	R	BAL	HOU	S			0	0	2022	-1.11	1.55	0.93	1.9			663624	1	4	Bot					543877			8.522579333	-137.3650868	-11.26669333	-15.89522066	29.5202927	-10.12166231
SL	2022/9/22	88.6	-1.42	7.01	Verlander, Justin	663624	434378	single	hit_into_play					5	Ryan Mountcastle singles on a line drive to right fielder Kyle Tucker.	R	R	R	BAL	HOU	X	9	line_drive	2	2	2022	0.2	0.38	0.04	2.89				1	4	Bot	164.27	85.44			543877			3.15363465	-129.0423423	-4.777547429	1.530209784	27.55541969	-27.11107813
SL	2022/9/22	88.4	-1.45	6.95	Verlander, Justin	663624	434378		foul					14	Ryan Mountcastle singles on a line drive to right fielder Kyle Tucker.	R	R	R	BAL	HOU	S			2	2	2022	0.56	0.42	0.92	2.45				1	4	Bot					543877			4.57794683	-128.5901245	-5.732611234	5.244155414	27.26299278	-26.46917363
SL	2022/9/22	89.3	-1.42	6.9	Verlander, Justin	663624	434378		ball					14	Ryan Mountcastle singles on a line drive to right fielder Kyle Tucker.	R	R	R	BAL	HOU	B			1	2	2022	0.45	0.83	2.12	1.07				1	4	Bot					543877			7.738386844	-129.6215123	-10.10291496	3.706195284	23.63697914	-21.00237015
SL	2022/9/22	88	-1.43	6.93	Verlander, Justin	663624	434378		ball					14	Ryan Mountcastle singles on a line drive to right fielder Kyle Tucker.	R	R	R	BAL	HOU	B			0	2	2022	0.51	0.55	2.05	0.88				1	4	Bot					543877			7.348357247	-127.7548711	-9.651493779	4.125961342	26.06579306	-24.33571483
FF	2022/9/22	96.1	-1.19	7.01	Verlander, Justin	663624	434378		foul					6	Ryan Mountcastle singles on a line drive to right fielder Kyle Tucker.	R	R	R	BAL	HOU	S			0	1	2022	-0.66	1.6	0.43	2.77				1	4	Bot					543877			5.765305406	-139.5674047	-9.235014951	-9.885147754	31.22778022	-9.338406599
FF	2022/9/22	94.9	-1.35	7.09	Verlander, Justin	663624	434378		swinging_strike					9	Ryan Mountcastle singles on a line drive to right fielder Kyle Tucker.	R	R	R	BAL	HOU	S			0	0	2022	-0.67	1.74	0.44	1.89				1	4	Bot					543877			6.148752312	-137.6133522	-11.69687336	-9.943185244	32.95573905	-7.56758112
CU	2022/9/22	81.9	-1.31	6.95	Verlander, Justin	623993	434378	field_out	hit_into_play					9	Anthony Santander flies out to second baseman Aledmys Diaz.	R	L	R	BAL	HOU	X	4	fly_ball	1	2	2022	0.47	-1.12	0.65	1.6				0	4	Bot	162.81	118.76			543877			3.523431314	-119.1968568	-3.282032169	3.719088609	25.51964883	-42.31870016
SL	2022/9/22	89	-1.42	7.07	Verlander, Justin	623993	434378		foul					6	Anthony Santander flies out to second baseman Aledmys Diaz.	R	L	R	BAL	HOU	S			1	2	2022	0.27	0.44	0.34	2.53				0	4	Bot					543877			3.73512903	-129.6372939	-6.026044907	2.355582182	25.58557264	-26.24286236
CH	2022/9/22	88.1	-1.64	6.83	Verlander, Justin	623993	434378		foul					13	Anthony Santander flies out to second baseman Aledmys Diaz.	R	L	R	BAL	HOU	S			1	2	2022	-1.46	0.81	-1.15	1.56				0	4	Bot					543877			4.21408875	-128.0174988	-8.349560489	-16.8770606	27.66948678	-21.70254894
FF	2022/9/22	96.7	-1.36	7.11	Verlander, Justin	623993	434378		ball					11	Anthony Santander flies out to second baseman Aledmys Diaz.	R	L	R	BAL	HOU	B			0	2	2022	-0.87	1.75	-0.4	4.42				0	4	Bot					543877			4.507853719	-140.6809402	-5.499616174	-12.57157353	35.16055838	-8.016346387
CU	2022/9/22	80.6	-1.49	6.92	Verlander, Justin	623993	434378		foul					8	Anthony Santander flies out to second baseman Aledmys Diaz.	R	L	R	BAL	HOU	S			0	2	2022	0.49	-1	0.16	1.75				0	4	Bot					543877			2.725228482	-117.331935	-2.874284119	3.976932712	23.99010853	-40.97451481
SL	2022/9/22	88	-1.55	7.1	Verlander, Justin	623993	434378		foul					5	Anthony Santander flies out to second baseman Aledmys Diaz.	R	L	R	BAL	HOU	S			0	1	2022	0.26	0.65	0.16	2.65				0	4	Bot					543877			3.595841002	-128.0640453	-5.976561718	2.02117366	27.96550052	-23.94149911
SL	2022/9/22	87.1	-1.6	7.11	Verlander, Justin	623993	434378		swinging_strike					4	Anthony Santander flies out to second baseman Aledmys Diaz.	R	L	R	BAL	HOU	S			0	0	2022	0.16	0.7	-0.37	2.4				0	4	Bot					543877			2.590172132	-126.6552725	-6.508951961	1.153611975	27.20953701	-23.45314957
SL	2022/9/22	88.2	-1.53	7.01	Verlander, Justin	683002	434378	field_out	hit_into_play					5	Gunnar Henderson grounds out, second baseman Aledmys Diaz to first baseman Trey Mancini.	R	L	R	BAL	HOU	X	4	ground_ball	3	1	2022	0.22	0.45	-0.22	2.64				2	3	Bot	147.28	134.88			543877			2.707294963	-128.360385	-5.450523469	1.868209812	26.98657825	-26.24888887
FF	2022/9/22	96.5	-1.3	7.05	Verlander, Justin	683002	434378		called_strike					5	Gunnar Henderson grounds out, second baseman Aledmys Diaz to first baseman Trey Mancini.	R	L	R	BAL	HOU	S			3	0	2022	-0.86	1.8	-0.07	2.79				2	3	Bot					543877			5.221012812	-140.1411819	-9.787205484	-12.57271696	33.27097594	-6.443448227
SL	2022/9/22	88.3	-1.45	7.03	Verlander, Justin	683002	434378		ball					14	Gunnar Henderson grounds out, second baseman Aledmys Diaz to first baseman Trey Mancini.	R	L	R	BAL	HOU	B			2	0	2022	0.2	0.6	1.52	1.3				2	3	Bot					543877			6.79011297	-128.238227	-9.073178072	0.767940472	27.1711865	-23.79244361
CU	2022/9/22	80	-1.61	6.98	Verlander, Justin	683002	434378		ball					13	Gunnar Henderson grounds out, second baseman Aledmys Diaz to first baseman Trey Mancini.	R	L	R	BAL	HOU	B			1	0	2022	0.4	-0.88	-1.36	1.52				2	3	Bot					543877			-0.208023122	-116.5531404	-3.722572362	3.709859783	20.67290037	-39.79437066
CU	2022/9/22	80.1	-1.52	6.94	Verlander, Justin	683002	434378		ball					14	Gunnar Henderson grounds out, second baseman Aledmys Diaz to first baseman Trey Mancini.	R	L	R	BAL	HOU	B			0	0	2022	0.27	-0.76	0.6	1.29				2	3	Bot					543877			4.156187166	-116.6286526	-4.406879748	1.8470697	19.13533219	-38.67832562
CU	2022/9/22	80.5	-1.53	6.91	Verlander, Justin	668939	434378	strikeout	swinging_strike					13	Adley Rutschman strikes out swinging.	R	L	R	BAL	HOU	S	2		0	2	2022	0.37	-1.26	-0.55	1.38				1	3	Bot					543877			1.45144838	-117.1914291	-3.068818407	3.031049719	26.16146999	-43.19211568
SL	2022/9/22	88.3	-1.42	7.01	Verlander, Justin	668939	434378		called_strike					14	Adley Rutschman strikes out swinging.	R	L	R	BAL	HOU	S			0	1	2022	0.1	0.56	0.84	2.22				1	3	Bot					543877			5.245197883	-128.3256526	-6.617798181	-0.054598373	29.41975592	-24.73362456
FF	2022/9/22	95.5	-1.42	7.09	Verlander, Justin	668939	434378		called_strike					13	Adley Rutschman strikes out swinging.	R	L	R	BAL	HOU	S			0	0	2022	-0.78	1.7	-0.96	2.02				1	3	Bot					543877			2.981809164	-138.7492869	-11.52475476	-10.79591648	29.3052336	-7.813110617
FF	2022/9/22	95.2	-1.25	7.03	Verlander, Justin	656775	434378	strikeout	swinging_strike					8	Cedric Mullins strikes out swinging.	R	L	R	BAL	HOU	S	2		2	2	2022	-0.89	1.45	0	1.97				0	3	Bot					543877			5.26837562	-138.1876622	-10.83797236	-12.55253105	29.46245884	-11.42708812
FF	2022/9/22	96	-1.38	7.03	Verlander, Justin	656775	434378		foul					12	Cedric Mullins strikes out swinging.	R	L	R	BAL	HOU	S			2	2	2022	-0.84	1.68	0.05	3.6				0	3	Bot					543877			5.648731347	-139.5630774	-7.268175412	-12.28847475	29.79180534	-8.725083573
FF	2022/9/22	95.1	-1.18	7.11	Verlander, Justin	656775	434378		foul_tip					8	Cedric Mullins strikes out swinging.	R	L	R	BAL	HOU	S			2	1	2022	-0.9	1.81	0.23	1.95				0	3	Bot					543877			5.678502729	-137.9481166	-11.87500136	-12.71595245	30.53990047	-6.556003461
FF	2022/9/22	94.6	-1.51	7.04	Verlander, Justin	656775	434378		called_strike					3	Cedric Mullins strikes out swinging.	R	L	R	BAL	HOU	S			2	0	2022	-0.87	1.75	0.63	2.89				0	3	Bot					543877			7.481159871	-137.2937369	-8.990983806	-12.64118188	29.70936082	-8.195763874
FF	2022/9/22	93.9	-1.39	7.11	Verlander, Justin	656775	434378		ball					13	Cedric Mullins strikes out swinging.	R	L	R	BAL	HOU	B			1	0	2022	-0.97	1.48	-1.59	2.47				0	3	Bot					543877			1.611756167	-136.4676471	-9.502875961	-12.4904581	29.77220895	-11.7546004
FF	2022/9/22	93.9	-1.35	7.16	Verlander, Justin	656775	434378		ball					13	Cedric Mullins strikes out swinging.	R	L	R	BAL	HOU	B			0	0	2022	-0.88	1.71	-1.49	1.81				0	3	Bot					543877			1.593965028	-136.3725764	-11.7966067	-11.3875985	30.01371137	-8.391891828
FF	2022/9/22	96.5	-1.26	7.09	Verlander, Justin	622761	434378	field_out	hit_into_play					3	Jorge Mateo flies out to right fielder Kyle Tucker.	R	R	R	BAL	HOU	X	9	fly_ball	0	2	2022	-0.86	1.45	0.31	3.21			596059	2	2	Bot	188.23	115.57			543877			6.116916074	-140.2424608	-8.035098678	-12.75422947	31.15065102	-11.39734212
FF	2022/9/22	96.5	-1.57	7.11	Verlander, Justin	622761	434378		foul					3	Jorge Mateo flies out to right fielder Kyle Tucker.	R	R	R	BAL	HOU	S			0	1	2022	-0.65	1.43	0.45	3.07			596059	2	2	Bot					543877			6.811785252	-140.2322991	-8.388809592	-10.06423881	31.6022906	-11.57088773
FF	2022/9/22	96.4	-1.4	7.11	Verlander, Justin	622761	434378		called_strike					14	Jorge Mateo flies out to right fielder Kyle Tucker.	R	R	R	BAL	HOU	S			0	0	2022	-0.89	1.49	0.99	1.86			596059	2	2	Bot					543877			8.327110733	-139.764681	-11.70373985	-13.52732658	30.51419781	-10.12638392
FF	2022/9/22	96.6	-1.53	7.05	Verlander, Justin	596059	434378	single	hit_into_play					3	Rougned Odor singles on a line drive to center fielder Mauricio Dubon. Ryan Mountcastle scores. Terrin Vavra scores.	R	L	R	BAL	HOU	X	8	line_drive	1	0	2022	-0.79	1.5	0.33	3.14	663624	679631		2	2	Bot	157.04	82.07			543877			6.713993044	-140.357145	-8.243148223	-11.91021584	30.95299436	-10.63962917
SL	2022/9/22	89.5	-1.52	7.07	Verlander, Justin	596059	434378		ball					14	Rougned Odor singles on a line drive to center fielder Mauricio Dubon. Ryan Mountcastle scores. Terrin Vavra scores.	R	L	R	BAL	HOU	B			0	0	2022	0.08	0.55	1.05	2.07	663624	679631		2	2	Bot					543877			6.156706742	-130.0252096	-7.452735591	-0.427931638	27.20845169	-24.54017105
FF	2022/9/22	97	-1.53	7.06	Verlander, Justin	669065	434378	field_out	hit_into_play					8	Kyle Stowers grounds out softly, pitcher Justin Verlander to first baseman Trey Mancini. Ryan Mountcastle to 3rd. Terrin Vavra to 2nd.	R	L	R	BAL	HOU	X	1	ground_ball	3	2	2022	-1.17	1.45	-0.1	2.07		663624	679631	1	2	Bot	134.85	190.48			543877			6.477732123	-140.6964088	-11.00222777	-17.00773647	35.26943608	-10.49320254
FF	2022/9/22	96.7	-1.37	7.09	Verlander, Justin	669065	434378		foul					6	Kyle Stowers grounds out softly, pitcher Justin Verlander to first baseman Trey Mancini. Ryan Mountcastle to 3rd. Terrin Vavra to 2nd.	R	L	R	BAL	HOU	S			3	2	2022	-0.87	1.75	0.5	2.48		663624	679631	1	2	Bot					543877			6.956864059	-140.3511169	-10.69457664	-13.13108862	32.72850229	-6.694525496
FF	2022/9/22	97.1	-1.48	7.14	Verlander, Justin	669065	434378		foul					2	Kyle Stowers grounds out softly, pitcher Justin Verlander to first baseman Trey Mancini. Ryan Mountcastle to 3rd. Terrin Vavra to 2nd.	R	L	R	BAL	HOU	S			3	2	2022	-0.58	1.78	-0.11	3.59		663624	679631	1	2	Bot					543877			4.98913424	-141.0310264	-7.93774261	-8.959060473	36.43427052	-6.838213384
FF	2022/9/22	96.8	-1.53	7.07	Verlander, Justin	669065	434378		ball					12	Kyle Stowers grounds out softly, pitcher Justin Verlander to first baseman Trey Mancini. Ryan Mountcastle to 3rd. Terrin Vavra to 2nd.	R	L	R	BAL	HOU	B			2	2	2022	-0.78	1.46	1.04	3.5		663624	679631	1	2	Bot					543877			8.609106138	-140.5104414	-7.232674489	-12.34451267	33.91291874	-11.3952195
FF	2022/9/22	97.5	-1.55	7.05	Verlander, Justin	669065	434378		ball					11	Kyle Stowers grounds out softly, pitcher Justin Verlander to first baseman Trey Mancini. Ryan Mountcastle to 3rd. Terrin Vavra to 2nd.	R	L	R	BAL	HOU	B			1	2	2022	-0.86	1.59	-1.7	5.37		663624	679631	1	2	Bot					543877			1.58441076	-141.9227062	-2.640174992	-11.93877137	34.17448167	-10.34990829
SL	2022/9/22	91.4	-1.67	6.97	Verlander, Justin	669065	434378		blocked_ball					14	Kyle Stowers grounds out softly, pitcher Justin Verlander to first baseman Trey Mancini. Ryan Mountcastle to 3rd. Terrin Vavra to 2nd.	R	L	R	BAL	HOU	B			0	2	2022	-0.07	0.83	2.13	-0.45		663624	679631	1	2	Bot					543877			9.668925129	-132.1476045	-14.55040844	-2.663108963	24.4956545	-19.70829982
FF	2022/9/22	96.2	-1.47	7.12	Verlander, Justin	669065	434378		foul					9	Kyle Stowers grounds out softly, pitcher Justin Verlander to first baseman Trey Mancini. Ryan Mountcastle to 3rd. Terrin Vavra to 2nd.	R	L	R	BAL	HOU	S			0	1	2022	-0.94	1.8	0.71	1.94		663624	679631	1	2	Bot					543877			7.83973569	-139.2617937	-12.03038867	-14.04593325	34.39849199	-6.077137788
CU	2022/9/22	78.7	-1.8	7.06	Verlander, Justin	669065	434378		called_strike					5	Kyle Stowers grounds out softly, pitcher Justin Verlander to first baseman Trey Mancini. Ryan Mountcastle to 3rd. Terrin Vavra to 2nd.	R	L	R	BAL	HOU	S			0	0	2022	0.37	-1.22	-0.19	2.53		663624	679631	1	2	Bot					543877			2.798782573	-114.5669557	-0.693633325	2.691159233	23.01707268	-42.93409594
CU	2022/9/22	82	-1.67	6.92	Verlander, Justin	679631	434378	single	hit_into_play					4	Terrin Vavra singles on a sharp line drive to right fielder Kyle Tucker. Ryan Mountcastle to 2nd.	R	L	R	BAL	HOU	X	9	line_drive	1	2	2022	0.38	-0.78	-0.77	2.46			663624	1	2	Bot	153.65	82.82			543877			1.308965637	-119.4238397	-2.070321664	3.356578902	22.16948081	-39.46171543
CU	2022/9/22	81.3	-1.65	6.97	Verlander, Justin	679631	434378		blocked_ball					14	Terrin Vavra singles on a sharp line drive to right fielder Kyle Tucker. Ryan Mountcastle to 2nd.	R	L	R	BAL	HOU	B			0	2	2022	0.62	-0.84	0.82	1.08			663624	1	2	Bot					543877			4.331100037	-118.3397704	-4.935576645	4.930781211	23.98069028	-39.25505499
FF	2022/9/22	95.4	-1.67	7.07	Verlander, Justin	679631	434378		foul					12	Terrin Vavra singles on a sharp line drive to right fielder Kyle Tucker. Ryan Mountcastle to 2nd.	R	L	R	BAL	HOU	S			0	2	2022	-0.82	1.55	0.36	3.23			663624	1	2	Bot					543877			7.167982346	-138.5218585	-7.840538346	-12.2637626	33.57934442	-10.61402946
FF	2022/9/22	96.2	-1.58	7.06	Verlander, Justin	679631	434378		foul					11	Terrin Vavra singles on a sharp line drive to right fielder Kyle Tucker. Ryan Mountcastle to 2nd.	R	L	R	BAL	HOU	S			0	2	2022	-0.97	1.62	-0.54	3.53			663624	1	2	Bot					543877			4.937326259	-139.7173586	-7.33884313	-13.89227583	35.66741553	-9.51468607
CU	2022/9/22	80.6	-1.72	6.98	Verlander, Justin	679631	434378		foul					14	Terrin Vavra singles on a sharp line drive to right fielder Kyle Tucker. Ryan Mountcastle to 2nd.	R	L	R	BAL	HOU	S			0	2	2022	0.29	-1.06	0.38	1.11			663624	1	2	Bot					543877			4.104394649	-117.1421504	-4.241398191	1.690594882	25.78875401	-41.09559867
FF	2022/9/22	94.5	-1.52	7.15	Verlander, Justin	679631	434378		foul					3	Terrin Vavra singles on a sharp line drive to right fielder Kyle Tucker. Ryan Mountcastle to 2nd.	R	L	R	BAL	HOU	S			0	1	2022	-0.82	1.51	0.46	3.12			663624	1	2	Bot					543877			6.937805219	-137.3354759	-8.160063731	-11.87854289	30.10789842	-11.36483603
FF	2022/9/22	95.1	-1.59	7.19	Verlander, Justin	679631	434378		foul					1	Terrin Vavra singles on a sharp line drive to right fielder Kyle Tucker. Ryan Mountcastle to 2nd.	R	L	R	BAL	HOU	S			0	0	2022	-0.93	1.33	-0.69	2.98			663624	1	2	Bot					543877			4.42452298	-138.2006987	-8.321562119	-12.90672559	30.48644449	-13.42732581
SL	2022/9/22	88.6	-1.44	7.06	Verlander, Justin	663624	434378	single	hit_into_play					6	Ryan Mountcastle singles on a sharp ground ball to center fielder Mauricio Dubon.	R	R	R	BAL	HOU	X	8	ground_ball	0	0	2022	-0.15	0.53	0.31	2.63				1	2	Bot	119.71	94.75			543877			4.562823995	-128.912619	-5.799686738	-2.62054991	28.0366329	-25.27678989
FF	2022/9/22	95.6	-1.37	7.13	Verlander, Justin	623993	434378	field_out	hit_into_play					2	Anthony Santander pops out to first baseman Trey Mancini in foul territory.	R	L	R	BAL	HOU	X	3	popup	1	1	2022	-0.77	1.6	0.05	2.89				0	2	Bot	157.27	195.26			543877			5.443097683	-138.8913802	-9.067788294	-11.14615351	30.08350549	-9.665480406
FF	2022/9/22	96	-1.31	7.12	Verlander, Justin	623993	434378		ball					13	Anthony Santander pops out to first baseman Trey Mancini in foul territory.	R	L	R	BAL	HOU	B			0	1	2022	-1.04	1.81	-1.35	2.2				0	2	Bot					543877			2.234707321	-139.3940121	-11.40665582	-13.98534428	33.64082434	-6.144913995
FF	2022/9/22	94.9	-1.46	7.27	Verlander, Justin	623993	434378		called_strike					11	Anthony Santander pops out to first baseman Trey Mancini in foul territory.	R	L	R	BAL	HOU	S			0	0	2022	-0.86	1.59	-0.6	3.52				0	2	Bot					543877			4.137384173	-138.0922833	-7.703061167	-11.93890382	29.11042182	-10.31401268
FF	2022/9/22	96.2	-1.49	7.12	Verlander, Justin	683002	434378	field_out	hit_into_play					2	Gunnar Henderson lines out sharply to left fielder Yordan Alvarez.	R	L	R	BAL	HOU	X	7	line_drive	0	2	2022	-0.82	1.78	0.26	3.46				2	1	Bot	39.47	87.88			543877			6.455662293	-139.7367123	-8.044553781	-12.22178181	34.03086464	-7.220838245
FF	2022/9/22	95.6	-1.43	7.21	Verlander, Justin	683002	434378		foul					3	Gunnar Henderson lines out sharply to left fielder Yordan Alvarez.	R	L	R	BAL	HOU	S			0	2	2022	-0.78	1.38	0.35	3.6				2	1	Bot					543877			6.395629599	-138.9252421	-6.908422293	-11.56098545	31.8440401	-12.94987823
FF	2022/9/22	95.5	-1.58	7.06	Verlander, Justin	683002	434378		foul					7	Gunnar Henderson lines out sharply to left fielder Yordan Alvarez.	R	L	R	BAL	HOU	S			0	1	2022	-0.84	1.45	-0.57	2.19				2	1	Bot					543877			4.504425547	-138.651714	-10.39136021	-11.84488215	30.50896095	-11.34120353
CU	2022/9/22	78.8	-1.75	7.07	Verlander, Justin	683002	434378		called_strike					13	Gunnar Henderson lines out sharply to left fielder Yordan Alvarez.	R	L	R	BAL	HOU	S			0	0	2022	0.64	-0.89	-1.04	2.35				2	1	Bot					543877			0.362979857	-114.9227127	-1.887685356	5.680243047	18.89767019	-40.00815338
CU	2022/9/22	80.2	-1.64	7.14	Verlander, Justin	668939	434378	grounded_into_double_play	hit_into_play					8	Adley Rutschman grounds into a double play, shortstop Jeremy Pena to third baseman Alex Bregman to first baseman Trey Mancini. Cedric Mullins out at 2nd. Adley Rutschman out at 1st.	R	L	R	BAL	HOU	X	6	ground_ball	1	2	2022	0.55	-1.02	-0.17	2.09			656775	0	1	Bot	141.03	145.01			543877			2.198086376	-116.8389302	-2.526385925	4.608887188	22.58213882	-41.2726267
CU	2022/9/22	79.7	-1.86	7.08	Verlander, Justin	668939	434378		foul					9	Adley Rutschman grounds into a double play, shortstop Jeremy Pena to third baseman Alex Bregman to first baseman Trey Mancini. Cedric Mullins out at 2nd. Adley Rutschman out at 1st.	R	L	R	BAL	HOU	S			1	2	2022	0.45	-0.51	0.66	1.89			656775	0	1	Bot					543877			4.672318864	-116.0195634	-3.68514638	3.15295015	22.34845918	-36.28695846
FF	2022/9/22	94.4	-1.55	7.26	Verlander, Justin	668939	434378		foul					11	Adley Rutschman grounds into a double play, shortstop Jeremy Pena to third baseman Alex Bregman to first baseman Trey Mancini. Cedric Mullins out at 2nd. Adley Rutschman out at 1st.	R	L	R	BAL	HOU	S			1	1	2022	-0.9	1.77	-0.18	3.54			656775	0	1	Bot					543877			5.515853263	-137.1845268	-7.844982723	-12.62529382	32.47631427	-8.22671482
FF	2022/9/22	95	-1.58	7.23	Verlander, Justin	668939	434378		called_strike					3	Adley Rutschman grounds into a double play, shortstop Jeremy Pena to third baseman Alex Bregman to first baseman Trey Mancini. Cedric Mullins out at 2nd. Adley Rutschman out at 1st.	R	L	R	BAL	HOU	S			1	0	2022	-0.62	1.72	0.81	3.31			656775	0	1	Bot					543877			7.59168244	-137.802592	-8.298168954	-9.719027289	34.18495676	-8.531148597
CU	2022/9/22	77.5	-1.8	7.23	Verlander, Justin	668939	434378		ball					11	Adley Rutschman grounds into a double play, shortstop Jeremy Pena to third baseman Alex Bregman to first baseman Trey Mancini. Cedric Mullins out at 2nd. Adley Rutschman out at 1st.	R	L	R	BAL	HOU	B			0	0	2022	0.12	-1.12	-1.39	4			656775	0	1	Bot					543877			0.640164278	-112.6876335	2.151733884	0.904189799	23.40656008	-42.29893713
FF	2022/9/22	95.6	-1.46	7.11	Verlander, Justin	656775	434378	single	hit_into_play					4	Cedric Mullins singles on a line drive to left fielder Yordan Alvarez.	R	L	R	BAL	HOU	X	7	line_drive	2	2	2022	-0.89	1.35	-0.33	2.48				0	1	Bot	97.32	94.55			543877			4.936914827	-138.918062	-9.543737343	-12.61091677	29.62846888	-12.8086089
SL	2022/9/22	89	-1.44	7.08	Verlander, Justin	656775	434378		ball					14	Cedric Mullins singles on a line drive to left fielder Yordan Alvarez.	R	L	R	BAL	HOU	B			1	2	2022	0.21	0.6	1.93	1.11				0	1	Bot					543877			7.764926137	-129.2203106	-9.842431374	0.936686427	24.31705143	-23.69759171
SL	2022/9/22	87.8	-1.62	7.19	Verlander, Justin	656775	434378		foul					5	Cedric Mullins singles on a line drive to left fielder Yordan Alvarez.	R	L	R	BAL	HOU	S			1	2	2022	0.09	0.54	-0.07	2.23				0	1	Bot					543877			3.536760321	-127.7586737	-6.978309873	0.288697095	24.66317229	-25.06929184
CU	2022/9/22	80.7	-1.62	7.08	Verlander, Justin	656775	434378		ball					14	Cedric Mullins singles on a line drive to left fielder Yordan Alvarez.	R	L	R	BAL	HOU	B			0	2	2022	0.3	-1.06	0.6	0.66				0	1	Bot					543877			4.34142092	-117.4126588	-5.5092562	1.85453795	24.54252063	-41.01477736
CU	2022/9/22	79.5	-1.68	7.04	Verlander, Justin	656775	434378		foul					4	Cedric Mullins singles on a line drive to left fielder Yordan Alvarez.	R	L	R	BAL	HOU	S			0	2	2022	0.46	-1.02	-0.81	2.49				0	1	Bot					543877			1.035175122	-115.8161399	-1.300178791	3.958575527	22.36205752	-41.27788681
SL	2022/9/22	87.3	-1.65	7.17	Verlander, Justin	656775	434378		foul					14	Cedric Mullins singles on a line drive to left fielder Yordan Alvarez.	R	L	R	BAL	HOU	S			0	1	2022	0.03	0.38	0.51	1.17				0	1	Bot					543877			5.076339428	-126.8864953	-8.983703771	-0.717454115	26.1025788	-26.39948066
FF	2022/9/22	94	-1.56	7.24	Verlander, Justin	656775	434378		called_strike					7	Cedric Mullins singles on a line drive to left fielder Yordan Alvarez.	R	L	R	BAL	HOU	S			0	0	2022	-1	1.63	-0.53	2.04				0	1	Bot					543877			4.853436628	-136.4735315	-11.25108484	-13.62045374	30.05926101	-9.550840287
SL	2022/9/16	87.8	-1.34	7.06	Verlander, Justin	669127	434378	strikeout	swinging_strike					9	Shea Langeliers strikes out swinging.	R	R	R	HOU	OAK	S	2		1	2	2022	0.32	0.41	0.67	1.62				2	5	Top					455117			4.167081693	-127.6974815	-7.83597495	2.694326782	24.90361039	-26.37789637
FF	2022/9/16	94.5	-1.24	7.07	Verlander, Justin	669127	434378		foul					3	Shea Langeliers strikes out swinging.	R	R	R	HOU	OAK	S			1	2	2022	-0.78	1.51	0.6	2.87				2	5	Top					455117			6.467383849	-137.1956948	-8.484552163	-11.3306787	32.07681573	-11.43320569
SL	2022/9/16	87.8	-1.41	6.99	Verlander, Justin	669127	434378		called_strike					13	Shea Langeliers strikes out swinging.	R	R	R	HOU	OAK	S			1	1	2022	0.17	0.31	-0.85	2.15				2	5	Top					455117			1.004240191	-127.8544901	-6.23939113	1.666032578	25.8815502	-27.69914724
FF	2022/9/16	95.1	-1.25	7.11	Verlander, Justin	669127	434378		foul					1	Shea Langeliers strikes out swinging.	R	R	R	HOU	OAK	S			1	0	2022	-0.87	1.66	-0.38	3.1				2	5	Top					455117			4.157883153	-138.1867545	-8.429445854	-12.12378157	31.98029705	-9.165992119
SL	2022/9/16	87.6	-1.47	7.03	Verlander, Justin	669127	434378		ball					8	Shea Langeliers strikes out swinging.	R	R	R	HOU	OAK	B			0	0	2022	0.4	0.49	0.16	1.41				2	5	Top					455117			3.077512927	-127.439012	-8.376694405	3.725991767	26.1600644	-25.32370411
SL	2022/9/16	88.9	-1.36	6.97	Verlander, Justin	681146	434378	field_out	hit_into_play					4	Jonah Bride pops out softly to first baseman Yuli Gurriel.	R	R	R	HOU	OAK	X	3	popup	2	2	2022	0.46	0.48	-0.64	2.42				1	5	Top	144.89	181.43			455117			0.807224908	-129.4278226	-6.119492894	4.992668789	25.63431643	-25.78243437
SL	2022/9/16	85.6	-1.46	7.01	Verlander, Justin	681146	434378		called_strike					6	Jonah Bride pops out softly to first baseman Yuli Gurriel.	R	R	R	HOU	OAK	S			2	1	2022	0.31	0.4	0.72	2.09				1	5	Top					455117			4.482714314	-124.4649422	-6.109788304	2.313364595	25.23708867	-26.94318425
FF	2022/9/16	94.8	-1.33	7.06	Verlander, Justin	681146	434378		foul					11	Jonah Bride pops out softly to first baseman Yuli Gurriel.	R	R	R	HOU	OAK	S			2	0	2022	-0.6	1.65	-0.24	3.51				1	5	Top					455117			4.155408681	-137.8418738	-7.229807667	-8.633161761	31.76574993	-9.712810858
SL	2022/9/16	86.9	-1.41	7.03	Verlander, Justin	681146	434378		ball					14	Jonah Bride pops out softly to first baseman Yuli Gurriel.	R	R	R	HOU	OAK	B			1	0	2022	0.64	0.38	1.43	0.8				1	5	Top					455117			5.440621439	-126.1923468	-9.399079199	5.680437463	26.63274131	-26.36238577
CU	2022/9/16	78.9	-1.5	7.01	Verlander, Justin	681146	434378		ball					13	Jonah Bride pops out softly to first baseman Yuli Gurriel.	R	R	R	HOU	OAK	B			0	0	2022	0.72	-1.23	-0.38	1.18				1	5	Top					455117			1.07108852	-114.9023722	-3.499807541	6.066775062	24.24515388	-42.42075014
SL	2022/9/16	87.7	-1.39	7.01	Verlander, Justin	660650	434378	strikeout	swinging_strike					14	Dermis Garcia strikes out swinging.	R	R	R	HOU	OAK	S	2		0	2	2022	0.11	0.37	0.87	1.24				0	5	Top					455117			5.195504579	-127.4954652	-8.482501066	0.123264272	26.55845335	-26.53971707
SL	2022/9/16	87.9	-1.44	7.06	Verlander, Justin	660650	434378		foul					8	Dermis Garcia strikes out swinging.	R	R	R	HOU	OAK	S			0	1	2022	0.37	0.53	-0.2	1.95				0	5	Top					455117			2.212647705	-127.8481496	-7.29688981	3.638400958	26.0134604	-25.05018468
SL	2022/9/16	87.6	-1.47	7.07	Verlander, Justin	660650	434378		swinging_strike					14	Dermis Garcia strikes out swinging.	R	R	R	HOU	OAK	S			0	0	2022	0.33	0.94	0.94	0.77				0	5	Top					455117			5.094182264	-127.2156464	-10.92368028	2.583975221	24.72390478	-19.98793862
FF	2022/9/16	96.8	-1.35	7.06	Verlander, Justin	657656	434378	strikeout	foul_tip					3	Ramon Laureano strikes out on a foul tip.	R	R	R	HOU	OAK	S	2		3	2	2022	-0.96	1.38	0.68	2.87			664913	2	4	Top					455117			7.505502061	-140.4307332	-8.604862508	-14.45152119	35.63615015	-12.01837566
CU	2022/9/16	82	-1.51	6.97	Verlander, Justin	657656	434378		ball					14	Ramon Laureano strikes out on a foul tip.	R	R	R	HOU	OAK	B			2	2	2022	0.58	-1.12	1.14	1.38			664913	2	4	Top					455117			4.828881159	-119.2492386	-3.797807943	4.389552139	26.4021653	-42.09678272
SL	2022/9/16	87.7	-1.57	7.05	Verlander, Justin	657656	434378		swinging_strike					14	Ramon Laureano strikes out on a foul tip.	R	R	R	HOU	OAK	S			2	1	2022	0.68	0.32	1.46	1.96			664913	2	4	Top					455117			5.852317111	-127.443061	-6.726972219	6.080828359	27.81539361	-27.47014179
SL	2022/9/16	87.2	-1.42	7.09	Verlander, Justin	657656	434378		called_strike					12	Ramon Laureano strikes out on a foul tip.	R	R	R	HOU	OAK	S			2	0	2022	0.61	0.32	0.83	2.92			664913	2	4	Top					455117			4.1232043	-126.8269327	-4.425009558	5.578989056	28.0910853	-27.99474499
CU	2022/9/16	77.5	-1.59	7.07	Verlander, Justin	657656	434378		ball					11	Ramon Laureano strikes out on a foul tip.	R	R	R	HOU	OAK	B			1	0	2022	0.71	-1.32	-1.45	3.97			664913	2	4	Top					455117			-1.003679279	-112.6665364	2.810810805	6.159194883	23.54058666	-44.12241764
CU	2022/9/16	77.6	-1.61	7.08	Verlander, Justin	657656	434378		ball					11	Ramon Laureano strikes out on a foul tip.	R	R	R	HOU	OAK	B			0	0	2022	0.91	-1.14	-0.13	3.69			664913	2	4	Top					455117			1.48844059	-112.9846709	1.791892805	7.411539015	23.08338641	-42.4332189
CH	2022/9/16	85.7	-1.61	6.87	Verlander, Justin	664913	434378	walk	ball					13	Seth Brown walks.	R	L	R	HOU	OAK	B			3	2	2022	-1.31	0.73	-0.17	1.26				2	4	Top					455117			6.002703627	-124.4430733	-8.376627288	-14.8083085	25.56364501	-23.03158839
SL	2022/9/16	88.1	-1.39	7	Verlander, Justin	664913	434378		foul					9	Seth Brown walks.	R	L	R	HOU	OAK	S			3	1	2022	0.31	0.53	0.57	1.87				2	4	Top					455117			4.086855885	-128.0391057	-7.40298844	2.522062817	27.62567591	-24.96707239
FF	2022/9/16	95.8	-1.14	7.08	Verlander, Justin	664913	434378		ball					12	Seth Brown walks.	R	L	R	HOU	OAK	B			2	1	2022	-0.75	1.65	1.23	2.8				2	4	Top					455117			7.9294855	-138.9948149	-9.310675832	-11.60776629	33.00504729	-8.848316537
FF	2022/9/16	96.2	-1.14	7.04	Verlander, Justin	664913	434378		ball					12	Seth Brown walks.	R	L	R	HOU	OAK	B			1	1	2022	-0.67	1.69	1.16	2.65				2	4	Top					455117			7.545906385	-139.655879	-9.748286937	-10.52782046	32.49908142	-8.035761494
FF	2022/9/16	95.6	-1.19	7.12	Verlander, Justin	664913	434378		ball					11	Seth Brown walks.	R	L	R	HOU	OAK	B			0	1	2022	-1.02	1.37	-0.22	3.97				2	4	Top					455117			4.813416318	-138.9902336	-5.710647978	-14.34985494	32.37099242	-13.30289096
CU	2022/9/16	78.7	-1.52	7.01	Verlander, Justin	664913	434378		called_strike					1	Seth Brown walks.	R	L	R	HOU	OAK	S			0	0	2022	0.85	-0.74	-0.34	3.41				2	4	Top					455117			0.977794463	-114.6790252	0.379922099	7.300305664	21.87773437	-39.00997417
FF	2022/9/16	95.7	-1.17	7.06	Verlander, Justin	669221	434378	field_out	hit_into_play					3	Sean Murphy grounds out, shortstop Jeremy Pena to first baseman Yuli Gurriel.	R	R	R	HOU	OAK	X	6	ground_ball	2	2	2022	-0.94	1.52	0.4	3.42				1	4	Top	110.97	153.03			455117			6.228548591	-139.1124612	-7.314528834	-13.58701626	32.42256652	-11.02799504
CH	2022/9/16	87.6	-1.43	6.79	Verlander, Justin	669221	434378		ball					13	Sean Murphy grounds out, shortstop Jeremy Pena to first baseman Yuli Gurriel.	R	R	R	HOU	OAK	B			1	2	2022	-1.29	0.83	-0.5	0.34				1	4	Top					455117			4.84266101	-127.1453746	-11.03965517	-14.961549	25.75509343	-21.12511823
CH	2022/9/16	86.4	-1.63	6.75	Verlander, Justin	669221	434378		ball					13	Sean Murphy grounds out, shortstop Jeremy Pena to first baseman Yuli Gurriel.	R	R	R	HOU	OAK	B			0	2	2022	-1.38	0.87	-1.54	1.76				1	4	Top					455117			3.004703279	-125.7068994	-7.347153982	-15.26323603	26.34627483	-21.68493445
FF	2022/9/16	94.8	-1.26	7.09	Verlander, Justin	669221	434378		foul					2	Sean Murphy grounds out, shortstop Jeremy Pena to first baseman Yuli Gurriel.	R	R	R	HOU	OAK	S			0	1	2022	-0.89	1.51	-0.26	3.06				1	4	Top					455117			4.527396497	-137.7260865	-8.084623389	-12.30882661	33.00293897	-11.35050753
FF	2022/9/16	95.1	-1.14	7.14	Verlander, Justin	669221	434378		called_strike					12	Sean Murphy grounds out, shortstop Jeremy Pena to first baseman Yuli Gurriel.	R	R	R	HOU	OAK	S			0	0	2022	-0.62	1.63	0.97	3.15				1	4	Top					455117			6.867359599	-138.0545394	-8.335045879	-9.580786813	33.25374666	-9.668629414
SL	2022/9/16	88.3	-1.39	7.02	Verlander, Justin	605353	434378	field_out	hit_into_play					6	Vimael Machin flies out to left fielder Yordan Alvarez.	R	L	R	HOU	OAK	X	7	fly_ball	2	2	2022	0.55	0.27	0.71	2.31				0	4	Top	95.65	127.12			455117			3.925040851	-128.4418852	-5.891504535	5.266566113	26.63083838	-28.14540584
SL	2022/9/16	88.4	-1.38	7.08	Verlander, Justin	605353	434378		foul					14	Vimael Machin flies out to left fielder Yordan Alvarez.	R	L	R	HOU	OAK	S			2	2	2022	0.69	0.53	1.15	2.31				0	4	Top					455117			4.688830109	-128.6322137	-6.59400634	6.596569191	27.41034282	-25.11255111
SL	2022/9/16	88.2	-1.32	7.06	Verlander, Justin	605353	434378		ball					12	Vimael Machin flies out to left fielder Yordan Alvarez.	R	L	R	HOU	OAK	B			1	2	2022	0.73	0.41	1.45	2.53				0	4	Top					455117			5.136254095	-128.2254667	-5.687027547	6.936732131	27.34708724	-26.6629018
CH	2022/9/16	87.6	-1.6	6.87	Verlander, Justin	605353	434378		foul					13	Vimael Machin flies out to left fielder Yordan Alvarez.	R	L	R	HOU	OAK	S			1	2	2022	-1.37	0.53	-1.31	2.14				0	4	Top					455117			3.507525296	-127.4029789	-6.370912639	-15.68837354	25.48162001	-25.33285002
FF	2022/9/16	95	-1.31	7.1	Verlander, Justin	605353	434378		ball					7	Vimael Machin flies out to left fielder Yordan Alvarez.	R	L	R	HOU	OAK	B			0	2	2022	-0.98	1.51	-0.5	1.72				0	4	Top					455117			4.274676278	-137.8155808	-11.61475647	-13.44732981	30.92725805	-10.57856967
FF	2022/9/16	94.3	-1.26	7.17	Verlander, Justin	605353	434378		foul					11	Vimael Machin flies out to left fielder Yordan Alvarez.	R	L	R	HOU	OAK	S			0	1	2022	-0.85	1.65	-0.19	3.48				0	4	Top					455117			4.63606149	-137.0114822	-7.442155145	-11.71149868	33.21014996	-10.00104242
CU	2022/9/16	78.6	-1.56	7.13	Verlander, Justin	605353	434378		called_strike					5	Vimael Machin flies out to left fielder Yordan Alvarez.	R	L	R	HOU	OAK	S			0	0	2022	0.54	-1	-0.14	2.59				0	4	Top					455117			2.050815454	-114.5038667	-1.117919956	4.286804347	23.02199847	-40.90826917
SL	2022/9/16	87.8	-1.38	7.03	Verlander, Justin	643393	434378	strikeout	called_strike					2	Tony Kemp called out on strikes.	R	L	R	HOU	OAK	S	2		3	2	2022	0.04	0.31	0.01	3.01				2	3	Top					455117			3.291162133	-127.8639732	-4.236137042	-0.322363824	27.43509175	-28.07974642
SL	2022/9/16	87.6	-1.42	7.02	Verlander, Justin	643393	434378		foul					8	Tony Kemp called out on strikes.	R	L	R	HOU	OAK	S			3	2	2022	0.43	0.01	0.16	1.79				2	3	Top					455117			2.875751189	-127.4165822	-6.427795917	4.070068928	27.66597629	-30.84303994
CH	2022/9/16	87.2	-1.62	6.83	Verlander, Justin	643393	434378		ball					13	Tony Kemp called out on strikes.	R	L	R	HOU	OAK	B			2	2	2022	-1.18	0.97	-1.51	1.36				2	3	Top					455117			2.676947103	-126.7386262	-8.934448451	-13.29450679	25.60766944	-20.13390264
SL	2022/9/16	87.7	-1.31	7	Verlander, Justin	643393	434378		foul					8	Tony Kemp called out on strikes.	R	L	R	HOU	OAK	S			2	1	2022	0.4	0.35	0.24	1.65				2	3	Top					455117			2.907824701	-127.6400411	-7.525823392	3.822186164	25.02173573	-27.03878581
CU	2022/9/16	78.6	-1.69	6.92	Verlander, Justin	643393	434378		ball					13	Tony Kemp called out on strikes.	R	L	R	HOU	OAK	B			1	1	2022	0.61	-1.24	-1.59	2.29				2	3	Top					455117			-0.912075395	-114.4683454	-0.867156999	5.553553176	22.73289363	-43.03828946
FF	2022/9/16	95.1	-1.24	7.11	Verlander, Justin	643393	434378		foul					1	Tony Kemp called out on strikes.	R	L	R	HOU	OAK	S			1	0	2022	-0.7	1.65	-0.5	3.22				2	3	Top					455117			3.456318542	-138.3051722	-8.152864172	-9.69959994	32.25326142	-9.40601719
CU	2022/9/16	78.8	-1.66	7.09	Verlander, Justin	643393	434378		ball					11	Tony Kemp called out on strikes.	R	L	R	HOU	OAK	B			0	0	2022	0.6	-0.61	-1.15	4.3				2	3	Top					455117			0.009212035	-114.7682212	1.890206181	5.261955793	21.96312625	-38.17314753
SL	2022/9/16	87.7	-1.44	7.03	Verlander, Justin	669397	434378	strikeout	swinging_strike					14	Nick Allen strikes out swinging.	R	R	R	HOU	OAK	S	2		0	2	2022	0.53	0.61	0.59	0.99				1	3	Top					455117			3.787909456	-127.411859	-9.694368208	5.031510749	25.36352366	-23.788556
SL	2022/9/16	87.7	-1.45	7.05	Verlander, Justin	669397	434378		swinging_strike					9	Nick Allen strikes out swinging.	R	R	R	HOU	OAK	S			0	1	2022	0.24	0.32	0.72	1.76				1	3	Top					455117			4.698517405	-127.573466	-7.289914175	1.732307662	25.43309652	-27.39889185
FF	2022/9/16	95.2	-1.26	7.08	Verlander, Justin	669397	434378		called_strike					5	Nick Allen strikes out swinging.	R	R	R	HOU	OAK	S			0	0	2022	-0.69	1.69	0.03	1.99				1	3	Top					455117			4.887525944	-138.0838218	-11.31049599	-9.900526986	32.11140921	-8.198299122
FF	2022/9/16	94.7	-1.25	7.09	Verlander, Justin	669127	434378	field_out	hit_into_play					4	Shea Langeliers grounds out, third baseman Alex Bregman to first baseman Yuli Gurriel.	R	R	R	HOU	OAK	X	5	ground_ball	0	0	2022	-0.82	1.69	-0.39	2.74				0	3	Top	90.55	165.3			455117			4.050963888	-137.539552	-9.351214318	-11.29596627	31.90358758	-8.810618663
FF	2022/9/16	96.6	-1.43	7.08	Verlander, Justin	681146	434378	field_out	hit_into_play					11	Jonah Bride flies out to right fielder Kyle Tucker.	R	R	R	HOU	OAK	X	9	fly_ball	2	2	2022	-0.89	1.58	-0.34	3.7		657656		2	2	Top	159.74	115.68			455117			4.891419843	-140.4252262	-6.928103733	-12.88170756	34.69122959	-9.947202923
SL	2022/9/16	89.3	-1.5	7.09	Verlander, Justin	681146	434378		called_strike					5	Jonah Bride flies out to right fielder Kyle Tucker.	R	R	R	HOU	OAK	S			2	1	2022	0.25	0.49	-0.26	2.58		657656		2	2	Top					455117			2.503533919	-129.9192119	-6.049887052	2.30642389	27.87452614	-25.56645866
SL	2022/9/16	88.3	-1.68	7.1	Verlander, Justin	681146	434378		called_strike					11	Jonah Bride flies out to right fielder Kyle Tucker.	R	R	R	HOU	OAK	S			2	0	2022	0.19	0.39	-0.4	3.54		657656		2	2	Top					455117			2.678586991	-128.53064	-3.393574107	1.60304922	26.58589744	-27.33024506
SL	2022/9/16	87.7	-1.54	7.08	Verlander, Justin	681146	434378		ball					12	Jonah Bride flies out to right fielder Kyle Tucker.	R	R	R	HOU	OAK	B			1	0	2022	0.52	0.79	0.7	3.58			657656	2	2	Top					455117			4.311997711	-127.6816851	-3.98223289	4.78750169	25.86933621	-22.8960282
FF	2022/9/16	94.1	-1.4	7.13	Verlander, Justin	681146	434378		ball					12	Jonah Bride flies out to right fielder Kyle Tucker.	R	R	R	HOU	OAK	B			0	0	2022	-0.42	1.52	1.98	3.89			657656	2	2	Top					455117			9.611685786	-136.4813237	-5.939442679	-7.520299558	33.07819138	-12.00055236
FF	2022/9/16	95.5	-1.13	7.16	Verlander, Justin	660650	434378	strikeout	called_strike					12	Dermis Garcia called out on strikes.	R	R	R	HOU	OAK	S	2		3	2	2022	-0.67	1.52	0.5	3.79			657656	1	2	Top					455117			5.71719368	-138.7643455	-6.545588959	-9.969054991	34.14468953	-11.29672957
FF	2022/9/16	95.1	-1.34	7.18	Verlander, Justin	660650	434378		swinging_strike					3	Dermis Garcia called out on strikes.	R	R	R	HOU	OAK	S			3	1	2022	-0.59	1.5	0.42	3.24			657656	1	2	Top					455117			5.889499386	-138.1903469	-7.937079824	-8.882975311	33.52381708	-11.33481487
SL	2022/9/16	85.5	-1.45	7.07	Verlander, Justin	660650	434378		ball					12	Dermis Garcia called out on strikes.	R	R	R	HOU	OAK	B			2	1	2022	0.57	0.09	0.61	3.91			657656	1	2	Top					455117			3.688996096	-124.5420503	-1.366451361	5.179043128	24.72725234	-31.16766997
FF	2022/9/16	94.9	-1.34	7.19	Verlander, Justin	660650	434378		foul					6	Dermis Garcia called out on strikes.	R	R	R	HOU	OAK	S			2	0	2022	-0.76	1.73	0.55	2.9			657656	1	2	Top					455117			6.5875628	-137.7283219	-9.299766315	-11.19886768	33.07400197	-8.271229549
FF	2022/9/16	95.4	-1.33	7.16	Verlander, Justin	660650	434378		ball					12	Dermis Garcia called out on strikes.	R	R	R	HOU	OAK	B			1	0	2022	-0.82	1.7	0.62	4.11			657656	1	2	Top					455117			6.912029318	-138.6197522	-6.119545123	-12.220455	33.42760811	-9.11612092
SL	2022/9/16	87.8	-1.46	7.12	Verlander, Justin	660650	434378		ball					14	Dermis Garcia called out on strikes.	R	R	R	HOU	OAK	B			0	0	2022	0.41	0.24	1.5	2.51			657656	1	2	Top					455117			6.281419598	-127.5972335	-5.45428181	3.088235916	27.53796195	-28.63271545
FF	2022/9/16	94.4	-1.32	7.11	Verlander, Justin	657656	434378	hit_by_pitch	hit_by_pitch					11	Ramon Laureano hit by pitch.	R	R	R	HOU	OAK	B			1	1	2022	-0.75	1.52	-1.74	3.97				1	2	Top					455117			0.596905787	-137.3645435	-5.798903508	-9.60666523	32.74557117	-11.83314272
SL	2022/9/16	87.4	-1.49	7.13	Verlander, Justin	657656	434378		foul					6	Ramon Laureano hit by pitch.	R	R	R	HOU	OAK	S			1	0	2022	0.6	0.48	0.52	2.03				1	2	Top					455117			3.589827183	-127.1917421	-7.08838048	5.726269393	26.49758693	-25.65674749
SL	2022/9/16	86.7	-1.39	7.2	Verlander, Justin	657656	434378		ball					12	Ramon Laureano hit by pitch.	R	R	R	HOU	OAK	B			0	0	2022	0.34	0.42	0.47	4.41				1	2	Top					455117			3.730201246	-126.2487246	-1.351102202	2.892775609	24.7411477	-27.59334241
CH	2022/9/16	85.7	-1.61	6.92	Verlander, Justin	664913	434378	strikeout	swinging_strike					7	Seth Brown strikes out swinging.	R	L	R	HOU	OAK	S	2		1	2	2022	-1.17	1.25	-0.6	1.74				0	2	Top					455117			4.746689258	-124.4661314	-8.397626774	-13.13029593	25.97389554	-17.68289656
FF	2022/9/16	94.6	-1.22	7.1	Verlander, Justin	664913	434378		foul					2	Seth Brown strikes out swinging.	R	L	R	HOU	OAK	S			1	1	2022	-0.96	1.63	-0.02	3.6				0	2	Top					455117			5.209120483	-137.5361479	-6.974943359	-13.31851582	33.09405994	-10.1401402
FF	2022/9/16	93.8	-1.31	7.15	Verlander, Justin	664913	434378		ball					11	Seth Brown strikes out swinging.	R	L	R	HOU	OAK	B			0	1	2022	-0.92	1.76	-0.2	4.09				0	2	Top					455117			4.871654077	-136.3325336	-5.977445335	-12.61657877	31.56911385	-9.102819678
FF	2022/9/16	93.5	-1.4	7.2	Verlander, Justin	664913	434378		swinging_strike					11	Seth Brown strikes out swinging.	R	L	R	HOU	OAK	S			0	0	2022	-0.96	1.71	-1.51	2.63				0	2	Top					455117			1.804302344	-135.8197414	-9.592440158	-12.24589798	32.82191631	-9.106287698
SL	2022/9/16	89.5	-1.33	7.11	Verlander, Justin	669221	434378	strikeout	swinging_strike					14	Sean Murphy strikes out swinging.	R	R	R	HOU	OAK	S	2		2	2	2022	0.46	0.43	1.04	2.07				2	1	Top					455117			4.843684699	-130.2247222	-7.27875379	4.179253155	27.06598495	-25.97845841
CU	2022/9/16	81	-1.26	6.95	Verlander, Justin	669221	434378		foul					6	Sean Murphy strikes out swinging.	R	R	R	HOU	OAK	S			2	2	2022	0.58	-1.04	0.82	2.23				2	1	Top					455117			3.512348553	-117.8823944	-1.877344654	4.669945755	23.93686795	-41.66361727
SL	2022/9/16	88.5	-1.28	7.04	Verlander, Justin	669221	434378		foul					14	Sean Murphy strikes out swinging.	R	R	R	HOU	OAK	S			2	2	2022	0.39	0.53	0.94	2.09				2	1	Top					455117			4.566352148	-128.6657062	-7.069808663	3.422319977	26.93668271	-24.99815018
FF	2022/9/16	96.4	-1.09	7.11	Verlander, Justin	669221	434378		ball					12	Sean Murphy strikes out swinging.	R	R	R	HOU	OAK	B			1	2	2022	-0.72	1.58	1.5	3.18				2	1	Top					455117			8.496105694	-139.8869958	-8.343113281	-11.57283342	35.63810636	-9.655952641
FF	2022/9/16	96.4	-1.07	7.08	Verlander, Justin	669221	434378		ball					14	Sean Murphy strikes out swinging.	R	R	R	HOU	OAK	B			0	2	2022	-0.96	1.75	1.13	1.02				2	1	Top					455117			7.944725906	-139.4507598	-14.27477067	-14.37510673	34.19714202	-6.119902994
FF	2022/9/16	95.2	-1.26	7.12	Verlander, Justin	669221	434378		called_strike					9	Sean Murphy strikes out swinging.	R	R	R	HOU	OAK	S			0	1	2022	-0.78	1.55	0.71	2.01				2	1	Top					455117			6.840946043	-138.006834	-10.9944617	-11.64279874	34.42248615	-10.02756693
SL	2022/9/16	88.7	-1.32	7.11	Verlander, Justin	669221	434378		foul					5	Sean Murphy strikes out swinging.	R	R	R	HOU	OAK	S			0	0	2022	0.15	0.52	0.14	2.32				2	1	Top					455117			3.22867099	-129.1013614	-6.692475915	0.963744349	27.75386815	-25.12695763
SL	2022/9/16	88.1	-1.31	7.14	Verlander, Justin	605353	434378	strikeout	swinging_strike					3	Vimael Machin strikes out swinging.	R	L	R	HOU	OAK	S	2		1	2	2022	0.47	0.53	0.74	3.3				1	1	Top					455117			3.967403844	-128.310778	-4.314150246	4.357216239	26.78536245	-25.58863297
CU	2022/9/16	78.8	-1.46	7.11	Verlander, Justin	605353	434378		foul					4	Vimael Machin strikes out swinging.	R	L	R	HOU	OAK	S			1	1	2022	0.53	-1.22	-0.38	2.31				1	1	Top					455117			1.338483948	-114.643748	-1.23739048	4.375104977	24.0583265	-42.82589154
CU	2022/9/16	78.1	-1.52	7.1	Verlander, Justin	605353	434378		called_strike					1	Vimael Machin strikes out swinging.	R	L	R	HOU	OAK	S			1	0	2022	0.46	-1.15	-0.66	3.24				1	1	Top					455117			0.994171697	-113.6694287	0.744862754	3.773633618	23.52731698	-42.40750217
CU	2022/9/16	78	-1.5	7.17	Verlander, Justin	605353	434378		ball					14	Vimael Machin strikes out swinging.	R	L	R	HOU	OAK	B			0	0	2022	0.46	-1.25	0.6	0.18				1	1	Top					455117			3.62436476	-113.3791291	-5.677072139	3.197344933	23.26328181	-41.94040941
CU	2022/9/16	78.3	-1.53	7.11	Verlander, Justin	643393	434378	field_out	hit_into_play					4	Tony Kemp grounds out, second baseman Jose Altuve to first baseman Yuli Gurriel.	R	L	R	HOU	OAK	X	4	ground_ball	0	1	2022	0.46	-1.06	-0.83	2.23				0	1	Top	150.52	129.94			455117			0.672403033	-114.0109266	-1.665895483	3.830078347	23.26057866	-41.20148995
FF	2022/9/16	95.1	-1.28	7.12	Verlander, Justin	643393	434378		foul					7	Tony Kemp grounds out, second baseman Jose Altuve to first baseman Yuli Gurriel.	R	L	R	HOU	OAK	S			0	0	2022	-0.96	1.76	-0.49	1.72				0	1	Top					455117			4.196567483	-137.9961423	-12.33085241	-13.17045808	31.95345244	-7.109107178
FF	2022/8/28	95.6	-1.45	7.09	Verlander, Justin	623993	434378	double_play	hit_into_play					2	Anthony Santander flies into a double play, center fielder Mauricio Dubon to second baseman Jose Altuve to first baseman Yuli Gurriel to third baseman Alex Bregman. Robinson Chirinos out at 3rd. Cedric Mullins to 2nd.	R	L	R	HOU	BAL	X	8	fly_ball	1	1	2022	-0.84	1.45	0.16	2.89		455139	656775	1	3	Top	125.78	53.5			455117			6.107841495	-138.8614106	-8.621059725	-12.2393344	33.50263571	-11.56813414
FF	2022/8/28	96	-1.62	7.01	Verlander, Justin	623993	434378		foul					11	Anthony Santander flies into a double play, center fielder Mauricio Dubon to second baseman Jose Altuve to first baseman Yuli Gurriel to third baseman Alex Bregman. Robinson Chirinos out at 3rd. Cedric Mullins to 2nd.	R	L	R	HOU	BAL	S			1	0	2022	-0.97	1.54	-0.51	3.67		455139	656775	1	3	Top					455117			5.095972749	-139.5081855	-6.627507264	-13.88128718	35.31123857	-10.74093795
FF	2022/8/28	95.5	-1.56	7.06	Verlander, Justin	623993	434378		ball					11	Anthony Santander flies into a double play, center fielder Mauricio Dubon to second baseman Jose Altuve to first baseman Yuli Gurriel to third baseman Alex Bregman. Robinson Chirinos out at 3rd. Cedric Mullins to 2nd.	R	L	R	HOU	BAL	B			0	0	2022	-0.98	1.42	-0.34	4.61		455139	656775	1	3	Top					455117			5.35814844	-138.8243246	-3.891973826	-13.87851116	34.98927374	-13.28963619
SL	2022/8/28	87.8	-1.65	7.1	Verlander, Justin	668939	434378	strikeout	called_strike					9	Adley Rutschman called out on strikes.	R	L	R	HOU	BAL	S	2		0	2	2022	0.54	0.41	0.44	1.83		455139	656775	0	3	Top					455117			3.923152503	-127.6867799	-7.440620877	5.111956808	26.59872882	-26.39049252
CU	2022/8/28	80.4	-1.78	6.99	Verlander, Justin	668939	434378		called_strike					4	Adley Rutschman called out on strikes.	R	L	R	HOU	BAL	S			0	1	2022	0.9	-1.15	-0.31	2.4		455139	656775	0	3	Top					455117			1.540979802	-117.0610422	-1.230098132	7.875246577	25.43323886	-42.57828939
CU	2022/8/28	80.2	-1.78	7.06	Verlander, Justin	668939	434378		called_strike					3	Adley Rutschman called out on strikes.	R	L	R	HOU	BAL	S			0	0	2022	0.74	-0.88	0.54	2.96		455139	656775	0	3	Top					455117			3.710355607	-116.6906347	-0.607969822	5.812335184	25.79349908	-40.18939177
FF	2022/8/28	96	-1.36	7.1	Verlander, Justin	656775	434378	walk	ball					12	Cedric Mullins walks. Robinson Chirinos to 2nd.	R	L	R	HOU	BAL	B			3	2	2022	-0.7	1.72	0.98	2.45			455139	0	3	Top					455117			7.735020306	-139.139114	-10.43557823	-10.93383725	36.05039115	-7.546252868
FF	2022/8/28	95.3	-1.43	7.1	Verlander, Justin	656775	434378		foul					1	Cedric Mullins walks. Robinson Chirinos to 2nd.	R	L	R	HOU	BAL	S			3	2	2022	-0.84	1.63	-0.44	3.08			455139	0	3	Top					455117			4.436473841	-138.3490601	-8.43238324	-11.74864586	34.95043597	-9.528986498
FF	2022/8/28	94.8	-1.35	7.09	Verlander, Justin	656775	434378		foul_tip					2	Cedric Mullins walks. Robinson Chirinos to 2nd.	R	L	R	HOU	BAL	S			3	1	2022	-0.66	1.91	-0.08	3.08			455139	0	3	Top					455117			4.771472774	-137.5981129	-8.897580898	-9.50007491	35.54670368	-6.184767385
FF	2022/8/28	94.7	-1.3	7.14	Verlander, Justin	656775	434378		called_strike					12	Cedric Mullins walks. Robinson Chirinos to 2nd.	R	L	R	HOU	BAL	S			3	0	2022	-0.67	1.66	0.9	2.76			455139	0	3	Top					455117			7.156920157	-137.2821224	-9.240609248	-10.20816787	34.96216	-9.213818475
FF	2022/8/28	93.5	-1.42	7.16	Verlander, Justin	656775	434378		ball					12	Cedric Mullins walks. Robinson Chirinos to 2nd.	R	L	R	HOU	BAL	B			2	0	2022	-0.64	1.62	0.01	4.39			455139	0	3	Top					455117			5.074579984	-135.9157829	-4.878732286	-9.102111268	34.0834853	-11.26239868
FF	2022/8/28	94.6	-1.41	7.16	Verlander, Justin	656775	434378		ball					12	Cedric Mullins walks. Robinson Chirinos to 2nd.	R	L	R	HOU	BAL	B			1	0	2022	-0.61	1.66	0.79	3.82			455139	0	3	Top					455117			7.056711275	-137.391331	-6.593775844	-9.392014545	34.33467148	-9.946305215
CU	2022/8/28	77.8	-1.77	7.09	Verlander, Justin	656775	434378		ball					12	Cedric Mullins walks. Robinson Chirinos to 2nd.	R	L	R	HOU	BAL	B			0	0	2022	0.89	-0.95	0.38	3.79			455139	0	3	Top					455117			2.947766463	-113.136576	1.623069492	7.00460848	22.98884138	-40.87201922
FF	2022/8/28	94.1	-1.37	7.15	Verlander, Justin	455139	434378	single	hit_into_play					11	Robinson Chirinos singles on a ground ball to third baseman Alex Bregman.	R	R	R	HOU	BAL	X	5	ground_ball	2	0	2022	-0.89	1.67	-0.31	3.48				0	3	Top	89.95	164.49			455117			4.663757808	-136.708824	-7.374230439	-12.21503463	33.8389028	-9.753916385
FF	2022/8/28	92.7	-1.48	7.15	Verlander, Justin	455139	434378		ball					11	Robinson Chirinos singles on a ground ball to third baseman Alex Bregman.	R	R	R	HOU	BAL	B			1	0	2022	-0.77	1.64	-0.69	3.72				0	3	Top					455117			3.685738525	-134.6948371	-6.430314069	-10.18904234	32.80214976	-11.1049843
FF	2022/8/28	93.3	-1.42	7.13	Verlander, Justin	455139	434378		ball					11	Robinson Chirinos singles on a ground ball to third baseman Alex Bregman.	R	R	R	HOU	BAL	B			0	0	2022	-0.81	1.58	-1.4	3.45				0	3	Top					455117			1.813685466	-135.6554641	-7.038713708	-10.34977836	32.45234552	-11.33610758
SL	2022/8/28	86.1	-1.35	7.04	Verlander, Justin	622761	434378	strikeout	called_strike					14	Jorge Mateo called out on strikes.	R	R	R	HOU	BAL	S	2		1	2	2022	0.37	0.26	0.97	2.45				2	2	Top					455117			4.741391156	-125.2939123	-5.172425924	2.879325764	25.58223634	-28.58950869
FF	2022/8/28	95.5	-1.38	7.01	Verlander, Justin	622761	434378		foul					3	Jorge Mateo called out on strikes.	R	R	R	HOU	BAL	S			1	1	2022	-0.81	1.65	0.38	3				2	2	Top					455117			6.405043038	-138.5871904	-8.51164729	-11.89912556	34.29649843	-9.217793224
FF	2022/8/28	94.7	-1.35	7.07	Verlander, Justin	622761	434378		called_strike					3	Jorge Mateo called out on strikes.	R	R	R	HOU	BAL	S			1	0	2022	-0.91	1.61	0.53	3.15				2	2	Top					455117			6.866486048	-137.4733229	-7.994313904	-13.09611676	33.55589538	-10.17235917
FF	2022/8/28	94.4	-1.31	7.11	Verlander, Justin	622761	434378		ball					12	Jorge Mateo called out on strikes.	R	R	R	HOU	BAL	B			0	0	2022	-0.84	1.67	1.69	2.54				2	2	Top					455117			9.583564237	-136.8320674	-9.74618816	-12.70231381	32.03775422	-9.14578493
SL	2022/8/28	87.8	-1.38	7.07	Verlander, Justin	596059	434378	strikeout	swinging_strike					3	Rougned Odor strikes out swinging.	R	L	R	HOU	BAL	S	2		2	2	2022	0.59	0.42	0.34	3.06				1	2	Top					455117			2.900677667	-127.9289225	-4.4460408	5.946526796	26.02275146	-26.89297835
FF	2022/8/28	95.6	-1.36	7.09	Verlander, Justin	596059	434378		ball					12	Rougned Odor strikes out swinging.	R	L	R	HOU	BAL	B			1	2	2022	-0.74	1.66	0.44	4.1				1	2	Top					455117			6.380999796	-138.8995312	-5.865637983	-11.14885801	34.574526	-9.657885797
FF	2022/8/28	94.6	-1.35	7.09	Verlander, Justin	596059	434378		called_strike					11	Rougned Odor strikes out swinging.	R	L	R	HOU	BAL	S			1	1	2022	-0.96	1.67	-0.02	3.34				1	2	Top					455117			5.542731335	-137.3086848	-7.667521304	-13.36670722	34.9849583	-9.540394503
FF	2022/8/28	93.7	-1.44	7.11	Verlander, Justin	596059	434378		ball					11	Rougned Odor strikes out swinging.	R	L	R	HOU	BAL	B			0	1	2022	-1.17	1.52	-1.04	2.87				1	2	Top					455117			3.589818802	-136.1042961	-8.39704939	-15.27746103	33.0650829	-11.66581096
SL	2022/8/28	86.7	-1.53	7.09	Verlander, Justin	596059	434378		foul					9	Rougned Odor strikes out swinging.	R	L	R	HOU	BAL	S			0	0	2022	0.21	0.42	0.62	1.71				1	2	Top					455117			4.668873158	-126.1169578	-7.48380212	1.357955757	24.64207023	-26.42058449
FF	2022/8/28	95.3	-1.3	7.12	Verlander, Justin	602104	434378	field_out	hit_into_play					2	Ramon Urias flies out to right fielder Kyle Tucker.	R	R	R	HOU	BAL	X	9	fly_ball	3	2	2022	-0.67	1.7	0.05	3.23				0	2	Top	198.73	79.07			455117			5.020809023	-138.3819011	-8.260976871	-9.77497537	33.75406136	-8.652565447
FF	2022/8/28	95.3	-1.47	6.98	Verlander, Justin	602104	434378		ball					12	Ramon Urias flies out to right fielder Kyle Tucker.	R	R	R	HOU	BAL	B			2	2	2022	-0.69	1.72	1.27	2.98				0	2	Top					455117			8.673512456	-138.1854936	-8.600553416	-10.86142175	33.7363521	-8.322340575
CU	2022/8/28	78.9	-1.67	7	Verlander, Justin	602104	434378		foul					9	Ramon Urias flies out to right fielder Kyle Tucker.	R	R	R	HOU	BAL	S			2	2	2022	1.48	-0.72	0.6	2				0	2	Top					455117			2.166475409	-114.7113943	-2.571922119	12.37014073	25.7632408	-38.08033375
FF	2022/8/28	95.2	-1.44	7.08	Verlander, Justin	602104	434378		ball					12	Ramon Urias flies out to right fielder Kyle Tucker.	R	R	R	HOU	BAL	B			1	2	2022	-1.26	1.64	0.14	3.69				0	2	Top					455117			6.883097256	-138.257184	-6.738560405	-17.75647848	35.88955936	-9.869171298
FF	2022/8/28	93.5	-1.43	7.07	Verlander, Justin	602104	434378		called_strike					12	Ramon Urias flies out to right fielder Kyle Tucker.	R	R	R	HOU	BAL	S			1	1	2022	-0.9	1.74	0.49	3.48				0	2	Top					455117			6.832886388	-135.6656693	-7.157679397	-12.68905805	35.12720274	-9.285269992
CU	2022/8/28	78.3	-1.71	6.96	Verlander, Justin	602104	434378		ball					14	Ramon Urias flies out to right fielder Kyle Tucker.	R	R	R	HOU	BAL	B			0	1	2022	0.56	-1.09	0.15	0.57				0	2	Top					455117			2.967892856	-113.8841735	-4.807075019	4.193032277	23.55210175	-40.84349063
FF	2022/8/28	94.3	-1.53	7.05	Verlander, Justin	602104	434378		foul					6	Ramon Urias flies out to right fielder Kyle Tucker.	R	R	R	HOU	BAL	S			0	0	2022	-0.97	1.56	0.29	2.22				0	2	Top					455117			6.83143672	-136.7602605	-10.16512988	-13.79875915	33.1405485	-10.42329252
CU	2022/8/28	80.8	-1.65	6.9	Verlander, Justin	669720	434378	strikeout	swinging_strike					14	Austin Hays strikes out swinging.	R	R	R	HOU	BAL	S	2		1	2	2022	0.66	-0.94	0.88	0.92	656775	668939		2	1	Top					455117			4.363281146	-117.5614582	-4.817214049	5.209751144	23.4768187	-40.15554186
CU	2022/8/28	79.7	-1.63	6.96	Verlander, Justin	669720	434378		called_strike					8	Austin Hays strikes out swinging.	R	R	R	HOU	BAL	S			1	1	2022	0.85	-1.07	0.14	1.94	656775		668939	2	1	Top					455117			2.282384384	-116.0593042	-2.228000392	7.158470674	23.51194019	-41.59437172
FF	2022/8/28	95.7	-1.51	7.07	Verlander, Justin	669720	434378		foul_tip					12	Austin Hays strikes out swinging.	R	R	R	HOU	BAL	S			1	0	2022	-0.63	1.67	0.1	3.7	656775		668939	2	1	Top					455117			5.632380733	-139.1159814	-6.985017433	-9.487735463	32.84927236	-9.079591094
FF	2022/8/28	95.2	-1.45	7.09	Verlander, Justin	669720	434378		ball					11	Austin Hays strikes out swinging.	R	R	R	HOU	BAL	B			0	0	2022	-0.89	1.53	-0.37	3.78	656775		668939	2	1	Top					455117			4.784823021	-138.4443021	-6.389081405	-12.55626647	32.26600324	-11.26090553
FF	2022/8/28	95.1	-1.39	7.14	Verlander, Justin	663624	434378	strikeout	swinging_strike					11	Ryan Mountcastle strikes out swinging.	R	R	R	HOU	BAL	S	2		1	2	2022	-0.75	1.66	-0.3	4.9	656775		668939	1	1	Top					455117			4.516188832	-138.4333027	-3.904895929	-10.69566426	32.16047547	-10.18788754
FF	2022/8/28	96	-1.46	7.09	Verlander, Justin	663624	434378		swinging_strike					11	Ryan Mountcastle strikes out swinging.	R	R	R	HOU	BAL	S			1	1	2022	-0.77	1.65	-0.21	4.75	656775		668939	1	1	Top					455117			5.02700529	-139.7229299	-4.26138152	-11.20753674	32.62008102	-9.869596057
FF	2022/8/28	95.2	-1.38	7.12	Verlander, Justin	663624	434378		foul					1	Ryan Mountcastle strikes out swinging.	R	R	R	HOU	BAL	S			1	0	2022	-0.77	1.7	-0.61	3.49	656775		668939	1	1	Top					455117			3.747129917	-138.366947	-7.600583268	-10.77872721	34.81200911	-8.815748445
FF	2022/8/28	95.3	-1.45	7.15	Verlander, Justin	663624	434378		ball					12	Ryan Mountcastle strikes out swinging.	R	R	R	HOU	BAL	B			0	0	2022	-0.7	1.56	0.17	4.74	656775		668939	1	1	Top					455117			5.78525142	-138.5684095	-4.129657178	-10.43173138	33.76979715	-11.44711338
CU	2022/8/28	80.8	-1.71	7.02	Verlander, Justin	623993	434378	strikeout	swinging_strike_blocked					14	Anthony Santander strikes out swinging.	R	L	R	HOU	BAL	S	2		0	2	2022	0.6	-1.08	0.37	0.57	656775		668939	0	1	Top					455117			3.468583106	-117.581213	-5.51417071	4.728710518	25.18173126	-41.19017113
SL	2022/8/28	88.4	-1.58	7.09	Verlander, Justin	623993	434378		foul					6	Anthony Santander strikes out swinging.	R	L	R	HOU	BAL	S			0	2	2022	0.54	0.6	0.64	2.25	656775		668939	0	1	Top					455117			4.25186289	-128.5881381	-6.903238865	5.062742979	27.5142747	-24.26706553
SL	2022/8/28	88.4	-1.61	7.07	Verlander, Justin	623993	434378		foul					14	Anthony Santander strikes out swinging.	R	L	R	HOU	BAL	S			0	2	2022	0.48	0.46	0.43	1.14	656775		668939	0	1	Top					455117			3.948910887	-128.4665117	-9.26660096	4.497961233	25.5956968	-25.36206042
SL	2022/8/28	88.4	-1.58	7.17	Verlander, Justin	623993	434378		foul					6	Anthony Santander strikes out swinging.	R	L	R	HOU	BAL	S			0	2	2022	0.48	0.43	0.72	2.51	656775		668939	0	1	Top					455117			4.561602484	-128.6746633	-6.13332112	4.413076898	26.64103567	-26.36885472
FF	2022/8/28	96.1	-1.41	7.12	Verlander, Justin	623993	434378		foul					11	Anthony Santander strikes out swinging.	R	L	R	HOU	BAL	S			0	2	2022	-1.04	1.55	-0.51	4.34	656775		668939	0	1	Top					455117			4.699199864	-139.7684762	-5.193696806	-14.64775465	36.29045934	-10.95995912
FF	2022/8/28	95.2	-1.48	7.17	Verlander, Justin	623993	434378		called_strike					3	Anthony Santander strikes out swinging.	R	L	R	HOU	BAL	S			0	1	2022	-0.87	1.53	0.28	3.47	656775		668939	0	1	Top					455117			6.513370721	-138.2711527	-7.354457117	-12.71863137	35.28309964	-11.05400649
FF	2022/8/28	95.1	-1.39	7.19	Verlander, Justin	623993	434378		foul					5	Anthony Santander strikes out swinging.	R	L	R	HOU	BAL	S			0	0	2022	-1.09	1.49	0.01	2.63	656775		668939	0	1	Top					455117			6.058475152	-137.9165102	-9.464318313	-15.33681104	35.07932625	-11.17839358
CH	2022/8/28	86	-1.98	6.96	Verlander, Justin	668939	434378	single	hit_into_play					7	Adley Rutschman singles on a line drive to center fielder Mauricio Dubon. Cedric Mullins to 3rd.	R	L	R	HOU	BAL	X	8	line_drive	3	1	2022	-1.32	0.72	-0.47	1.74		656775		0	1	Top	122.78	115.55			455117			6.232333121	-124.8736248	-7.453250033	-15.09086928	27.42740451	-23.29482882
FF	2022/8/28	93.6	-1.54	7.24	Verlander, Justin	668939	434378		ball					12	Adley Rutschman singles on a line drive to center fielder Mauricio Dubon. Cedric Mullins to 3rd.	R	L	R	HOU	BAL	B			2	1	2022	-0.68	1.51	0.61	3.82			656775	0	1	Top					455117			6.984062514	-135.8838061	-6.27246642	-10.06561761	33.09242577	-12.28266312
FF	2022/8/28	93.8	-1.47	7.16	Verlander, Justin	668939	434378		called_strike					3	Adley Rutschman singles on a line drive to center fielder Mauricio Dubon. Cedric Mullins to 3rd.	R	L	R	HOU	BAL	S			2	0	2022	-0.57	1.39	0.36	3.5			656775	0	1	Top					455117			5.946937627	-136.2989084	-6.740986322	-8.441411987	32.53863567	-13.51038658
FF	2022/8/28	94.6	-1.42	7.12	Verlander, Justin	668939	434378		ball					12	Adley Rutschman singles on a line drive to center fielder Mauricio Dubon. Cedric Mullins to 3rd.	R	L	R	HOU	BAL	B			1	0	2022	-0.63	1.65	0.17	3.72			656775	0	1	Top					455117			5.519368644	-137.3815784	-6.776034597	-9.2371419	34.47502646	-9.942325787
CU	2022/8/28	77	-1.82	7.17	Verlander, Justin	668939	434378		ball					11	Adley Rutschman singles on a line drive to center fielder Mauricio Dubon. Cedric Mullins to 3rd.	R	L	R	HOU	BAL	B			0	0	2022	0.42	-1.07	-1.03	3.54			656775	0	1	Top					455117			0.915053362	-112.1203098	1.25012304	3.353896675	22.46667517	-41.57274087
FF	2022/8/28	94.9	-1.22	7.18	Verlander, Justin	656775	434378	single	hit_into_play					4	Cedric Mullins singles on a sharp ground ball to center fielder Mauricio Dubon, deflected by shortstop Jeremy Pena.	R	L	R	HOU	BAL	X	6	ground_ball	3	2	2022	-0.92	1.44	-0.37	2.74				0	1	Top	154	99			455117			4.241112342	-137.8508265	-9.043720387	-12.69975909	34.6312968	-11.93373682
FF	2022/8/28	94.1	-1.29	7.17	Verlander, Justin	656775	434378		foul					1	Cedric Mullins singles on a sharp ground ball to center fielder Mauricio Dubon, deflected by shortstop Jeremy Pena.	R	L	R	HOU	BAL	S			3	2	2022	-0.71	1.63	-0.63	3.27				0	1	Top					455117			3.258536095	-136.8507757	-7.929095888	-9.592136164	32.07314852	-10.11492137
SL	2022/8/28	87.6	-1.53	7.03	Verlander, Justin	656775	434378		foul					8	Cedric Mullins singles on a sharp ground ball to center fielder Mauricio Dubon, deflected by shortstop Jeremy Pena.	R	L	R	HOU	BAL	S			3	2	2022	0.36	0.46	0.21	2.07				0	1	Top					455117			3.419657055	-127.5201285	-6.747156472	3.27048177	26.36466652	-25.99015561
SL	2022/8/28	87.6	-1.4	7.11	Verlander, Justin	656775	434378		ball					14	Cedric Mullins singles on a sharp ground ball to center fielder Mauricio Dubon, deflected by shortstop Jeremy Pena.	R	L	R	HOU	BAL	B			2	2	2022	0.39	0.43	0.52	0.94				0	1	Top					455117			3.80647689	-127.212104	-9.51842662	3.411855901	26.17104162	-25.78975805
SL	2022/8/28	87.6	-1.49	7.13	Verlander, Justin	656775	434378		ball					9	Cedric Mullins singles on a sharp ground ball to center fielder Mauricio Dubon, deflected by shortstop Jeremy Pena.	R	L	R	HOU	BAL	B			1	2	2022	0.52	0.3	0.79	1.82				0	1	Top					455117			4.39035724	-127.4018219	-7.218251876	4.703525144	26.82389711	-27.57136551
SL	2022/8/28	87.1	-1.54	7.05	Verlander, Justin	656775	434378		swinging_strike					14	Cedric Mullins singles on a sharp ground ball to center fielder Mauricio Dubon, deflected by shortstop Jeremy Pena.	R	L	R	HOU	BAL	S			1	1	2022	0.39	0.41	0.95	2.01				0	1	Top					455117			5.132832455	-126.7150817	-6.727601725	3.154507595	25.89702695	-26.59390293
FF	2022/8/28	94	-1.27	7.12	Verlander, Justin	656775	434378		called_strike					6	Cedric Mullins singles on a sharp ground ball to center fielder Mauricio Dubon, deflected by shortstop Jeremy Pena.	R	L	R	HOU	BAL	S			1	0	2022	-0.7	1.76	0.72	2.36				0	1	Top					455117			6.627666627	-136.2282995	-10.28489395	-10.33291747	34.13470661	-8.041491872
FF	2022/8/28	93.8	-1.44	7.24	Verlander, Justin	656775	434378		ball					12	Cedric Mullins singles on a sharp ground ball to center fielder Mauricio Dubon, deflected by shortstop Jeremy Pena.	R	L	R	HOU	BAL	B			0	0	2022	-0.58	1.68	0.02	3.6				0	1	Top					455117			5.008231428	-136.2196341	-7.25243293	-8.363677869	34.2749761	-9.876647359
CU	2022/8/23	79.4	-1.58	6.95	Verlander, Justin	650333	434378	field_out	hit_into_play					13	Luis Arraez grounds out softly, third baseman Alex Bregman to first baseman Yuli Gurriel.	R	L	R	HOU	MIN	X	5	ground_ball	1	2	2022	0.42	-1.26	-0.21	1.21				2	6	Top	106.36	156.49			455117			2.199428949	-115.5292963	-3.313187467	3.259529412	25.67363128	-42.80976367
CU	2022/8/23	80.7	-1.67	6.74	Verlander, Justin	650333	434378		foul					14	Luis Arraez grounds out softly, third baseman Alex Bregman to first baseman Yuli Gurriel.	R	L	R	HOU	MIN	S			1	2	2022	0.54	-0.97	0.14	0.79				2	6	Top					455117			2.987095228	-117.4745395	-4.691681357	4.38213833	24.04561083	-40.39487622
SL	2022/8/23	90.4	-1.54	6.98	Verlander, Justin	650333	434378		foul					14	Luis Arraez grounds out softly, third baseman Alex Bregman to first baseman Yuli Gurriel.	R	L	R	HOU	MIN	S			1	2	2022	0.46	0.74	0.49	0.97				2	6	Top					455117			4.053640551	-131.3380653	-10.53146392	4.438611033	27.94018516	-21.56296045
SL	2022/8/23	90	-1.57	7.04	Verlander, Justin	650333	434378		foul					12	Luis Arraez grounds out softly, third baseman Alex Bregman to first baseman Yuli Gurriel.	R	L	R	HOU	MIN	S			1	2	2022	0.3	0.73	0.89	3.17				2	6	Top					455117			5.43561551	-130.9921906	-5.164671898	2.316640618	27.1547055	-22.90164718
CU	2022/8/23	79.5	-1.8	6.88	Verlander, Justin	650333	434378		called_strike					2	Luis Arraez grounds out softly, third baseman Alex Bregman to first baseman Yuli Gurriel.	R	L	R	HOU	MIN	S			1	1	2022	1.03	-0.88	-0.24	2.78				2	6	Top					455117			1.48018162	-115.7422366	-0.537783308	8.937191094	23.16801136	-40.17070152
CU	2022/8/23	78	-1.9	6.91	Verlander, Justin	650333	434378		called_strike					5	Luis Arraez grounds out softly, third baseman Alex Bregman to first baseman Yuli Gurriel.	R	L	R	HOU	MIN	S			1	0	2022	0.88	-0.87	-0.17	2.03				2	6	Top					455117			2.110468455	-113.6583944	-1.994110782	7.167863359	21.90441787	-39.52639919
CU	2022/8/23	77.9	-1.74	6.92	Verlander, Justin	650333	434378		ball					13	Luis Arraez grounds out softly, third baseman Alex Bregman to first baseman Yuli Gurriel.	R	L	R	HOU	MIN	B			0	0	2022	0.52	-1.05	-0.35	0.85				2	6	Top					455117			2.028237734	-113.4148575	-4.128761923	4.037351929	23.03359669	-40.59924932
FF	2022/8/23	95.7	-1.43	6.99	Verlander, Justin	596142	434378	field_out	hit_into_play					11	Gary Sanchez pops out to catcher Martin Maldonado in foul territory.	R	R	R	HOU	MIN	X	2	popup	2	2	2022	-0.93	1.46	-0.39	3.82				1	6	Top	114.66	217.12			455117			4.808211663	-139.0865848	-5.94189771	-13.17244071	34.75857041	-12.1059286
FF	2022/8/23	95.7	-1.26	7.03	Verlander, Justin	596142	434378		foul					2	Gary Sanchez pops out to catcher Martin Maldonado in foul territory.	R	R	R	HOU	MIN	S			2	2	2022	-1	1.87	0.07	2.82				1	6	Top					455117			5.741694312	-138.9604304	-9.599396614	-14.25225445	34.29519157	-5.917641417
SL	2022/8/23	88.7	-1.63	6.93	Verlander, Justin	596142	434378		ball					14	Gary Sanchez pops out to catcher Martin Maldonado in foul territory.	R	R	R	HOU	MIN	B			1	2	2022	0.58	0.55	0.94	0.73				1	6	Top					455117			5.044450631	-128.8549381	-10.15983324	5.367442879	27.49553824	-24.11768574
SL	2022/8/23	87.7	-1.54	6.94	Verlander, Justin	596142	434378		ball					14	Gary Sanchez pops out to catcher Martin Maldonado in foul territory.	R	R	R	HOU	MIN	B			0	2	2022	0.52	0.21	1.39	0.68				1	6	Top					455117			5.986426219	-127.3983506	-9.367441409	4.425821478	26.85357571	-28.10298372
FF	2022/8/23	95.1	-1.42	7.09	Verlander, Justin	596142	434378		foul					1	Gary Sanchez pops out to catcher Martin Maldonado in foul territory.	R	R	R	HOU	MIN	S			0	1	2022	-0.87	1.67	-0.4	3.25				1	6	Top					455117			4.61760271	-138.1879003	-8.065647985	-12.23320233	33.61649815	-9.169819262
CU	2022/8/23	79.3	-1.72	6.91	Verlander, Justin	596142	434378		called_strike					8	Gary Sanchez pops out to catcher Martin Maldonado in foul territory.	R	R	R	HOU	MIN	S			0	0	2022	0.74	-1.02	0.27	1.99				1	6	Top					455117			2.957923623	-115.4195571	-1.998540136	5.985319313	23.93893838	-41.04705438
FF	2022/8/23	95.8	-1.33	7.03	Verlander, Justin	595909	434378	strikeout	swinging_strike					1	Jake Cave strikes out swinging.	R	L	R	HOU	MIN	S	2		3	2	2022	-0.96	1.63	-0.34	3.06				0	6	Top					455117			4.776511448	-139.2033622	-8.484807215	-13.51965041	33.93063156	-9.29303087
FF	2022/8/23	95	-1.49	6.98	Verlander, Justin	595909	434378		ball					13	Jake Cave strikes out swinging.	R	L	R	HOU	MIN	B			2	2	2022	-0.74	1.72	-1.28	2.34				0	6	Top					455117			2.188115558	-137.8335624	-10.1912991	-9.849814547	35.08867032	-8.131404582
FF	2022/8/23	95.2	-1.51	7.03	Verlander, Justin	595909	434378		ball					11	Jake Cave strikes out swinging.	R	L	R	HOU	MIN	B			1	2	2022	-0.79	1.86	-1.05	4.33				0	6	Top					455117			2.965076861	-138.5407245	-5.525671202	-10.81954748	34.24983776	-7.314949652
FF	2022/8/23	94.6	-1.76	6.98	Verlander, Justin	595909	434378		ball					11	Jake Cave strikes out swinging.	R	L	R	HOU	MIN	B			0	2	2022	-0.75	1.61	-1.29	5.98				0	6	Top					455117			2.876877278	-137.6203406	-0.468830133	-10.20163252	34.68492164	-12.03252887
CU	2022/8/23	78.8	-1.86	6.91	Verlander, Justin	595909	434378		swinging_strike					14	Jake Cave strikes out swinging.	R	L	R	HOU	MIN	S			0	1	2022	0.71	-1.02	0.24	0.96				0	6	Top					455117			3.226694002	-114.6791501	-4.136627485	5.527586347	23.36742892	-40.45831836
CU	2022/8/23	76.9	-1.85	6.99	Verlander, Justin	595909	434378		called_strike					8	Jake Cave strikes out swinging.	R	L	R	HOU	MIN	S			0	0	2022	0.96	-0.84	-0.09	1.77				0	6	Top					455117			1.97068611	-111.9294898	-2.527450508	7.690251858	21.47145263	-38.92202879
FF	2022/8/23	95.3	-1.23	7	Verlander, Justin	570482	434378	field_out	hit_into_play					1	Gio Urshela grounds out, third baseman Alex Bregman to first baseman Yuli Gurriel.	R	R	R	HOU	MIN	X	5	ground_ball	0	2	2022	-0.98	1.58	-0.28	3.41				2	5	Top	108.06	162.84			455117			4.681794334	-138.5130302	-7.22175675	-13.71477762	35.84850802	-10.46665693
FF	2022/8/23	95.5	-1.25	7	Verlander, Justin	570482	434378		called_strike					8	Gio Urshela grounds out, third baseman Alex Bregman to first baseman Yuli Gurriel.	R	R	R	HOU	MIN	S			0	1	2022	-0.95	1.6	0.07	2.2				2	5	Top					455117			5.589319879	-138.4913668	-10.4644349	-13.51205284	34.94336966	-9.316935821
FF	2022/8/23	95.5	-1.26	7.08	Verlander, Justin	570482	434378		foul					12	Gio Urshela grounds out, third baseman Alex Bregman to first baseman Yuli Gurriel.	R	R	R	HOU	MIN	S			0	0	2022	-0.77	1.87	0.4	3.73				2	5	Top					455117			6.093547945	-138.6626489	-7.259660862	-11.42440432	35.00250798	-6.710714814
FF	2022/8/23	95.5	-1.36	7.08	Verlander, Justin	596146	434378	strikeout	swinging_strike					12	Max Kepler strikes out swinging.	R	L	R	HOU	MIN	S	2		1	2	2022	-0.78	1.74	0.32	3.86				1	5	Top					455117			6.148670844	-138.7218419	-6.655379346	-11.5049032	34.75679951	-8.463351188
CU	2022/8/23	80.2	-1.69	6.84	Verlander, Justin	596146	434378		foul					7	Max Kepler strikes out swinging.	R	L	R	HOU	MIN	S			1	2	2022	0.78	-1.2	-0.55	1.9				1	5	Top					455117			1.054480637	-116.7625848	-1.861852372	6.808661761	25.21151294	-42.85089909
SL	2022/8/23	87.8	-1.44	6.94	Verlander, Justin	596146	434378		ball					14	Max Kepler strikes out swinging.	R	L	R	HOU	MIN	B			0	2	2022	0.26	0.34	0.99	1.36				1	5	Top					455117			5.336451163	-127.5747043	-8.052244153	1.706557603	26.6565187	-26.95816942
FF	2022/8/23	94.3	-1.51	7.07	Verlander, Justin	596146	434378		swinging_strike					11	Max Kepler strikes out swinging.	R	L	R	HOU	MIN	S			0	1	2022	-0.42	1.85	-0.15	3.73				1	5	Top					455117			4.438609257	-137.1211003	-7.029479872	-6.327075636	33.22293653	-7.457513258
SL	2022/8/23	86.7	-1.66	6.98	Verlander, Justin	596146	434378		called_strike					8	Max Kepler strikes out swinging.	R	L	R	HOU	MIN	S			0	0	2022	0.21	0.35	0.17	2.02				1	5	Top					455117			3.919933414	-126.1094419	-6.32320494	1.451787807	25.1765089	-27.37279235
CU	2022/8/23	79.8	-1.64	6.83	Verlander, Justin	624503	434378	strikeout	swinging_strike					14	Nick Gordon strikes out swinging.	R	L	R	HOU	MIN	S	2		1	2	2022	0.53	-1.05	0.55	0.93				0	5	Top					455117			3.812218925	-116.0584734	-4.181221028	3.990851741	23.62963662	-40.95566293
FF	2022/8/23	94.3	-1.44	7.12	Verlander, Justin	624503	434378		foul					1	Nick Gordon strikes out swinging.	R	L	R	HOU	MIN	S			1	1	2022	-0.74	1.85	-0.82	3.37				0	5	Top					455117			3.222717261	-137.0592344	-8.023445422	-10.06485317	34.30128554	-7.266363993
FF	2022/8/23	94.1	-1.48	6.98	Verlander, Justin	624503	434378		swinging_strike					8	Nick Gordon strikes out swinging.	R	L	R	HOU	MIN	S			1	0	2022	-0.94	1.64	-0.06	1.67				0	5	Top					455117			5.724097914	-136.3662816	-11.52305563	-13.01252965	33.73607441	-9.203805173
FF	2022/8/23	94.4	-1.51	7.11	Verlander, Justin	624503	434378		ball					11	Nick Gordon strikes out swinging.	R	L	R	HOU	MIN	B			0	0	2022	-0.79	1.82	-0.72	3.84				0	5	Top					455117			3.801148457	-137.2710507	-6.731843666	-10.90121206	34.31130782	-7.961321072
FF	2022/8/23	97.6	-1.27	6.93	Verlander, Justin	669304	434378	field_out	hit_into_play					3	Jose Miranda flies out to right fielder Kyle Tucker.	R	R	R	HOU	MIN	X	9	fly_ball	3	2	2022	-0.65	1.55	0.61	2.54				2	4	Top	200.35	85			455117			6.496645364	-141.7182221	-9.77356044	-10.32120907	33.5760081	-9.171731306
SL	2022/8/23	88.7	-1.41	6.85	Verlander, Justin	669304	434378		foul					3	Jose Miranda flies out to right fielder Kyle Tucker.	R	R	R	HOU	MIN	S			3	2	2022	0.61	0.2	0.66	2.68				2	4	Top					455117			3.78125224	-129.1395577	-4.554380271	5.989618885	27.38390702	-29.13440523
SL	2022/8/23	89.8	-1.52	6.9	Verlander, Justin	669304	434378		ball					14	Jose Miranda flies out to right fielder Kyle Tucker.	R	R	R	HOU	MIN	B			2	2	2022	0.52	0.28	1.2	1.96				2	4	Top					455117			5.592227837	-130.5061978	-6.755675125	4.709362438	28.88853429	-27.65304636
SL	2022/8/23	88.8	-1.53	6.89	Verlander, Justin	669304	434378		ball					14	Jose Miranda flies out to right fielder Kyle Tucker.	R	R	R	HOU	MIN	B			1	2	2022	0.43	0.32	0.62	0.87				2	4	Top					455117			4.350993536	-129.0047213	-9.300614547	3.848003931	27.25463572	-26.81887444
CU	2022/8/23	80.8	-1.73	6.77	Verlander, Justin	669304	434378		foul					8	Jose Miranda flies out to right fielder Kyle Tucker.	R	R	R	HOU	MIN	S			1	2	2022	0.72	-0.86	0.1	1.4				2	4	Top					455117			2.707689242	-117.6687069	-3.638277351	6.077788142	24.15191185	-39.59386486
SL	2022/8/23	88.7	-1.56	6.92	Verlander, Justin	669304	434378		foul					6	Jose Miranda flies out to right fielder Kyle Tucker.	R	R	R	HOU	MIN	S			1	1	2022	0.42	0.37	0.32	2.07				2	4	Top					455117			3.702583596	-129.0253887	-6.512859965	3.897679733	28.41408405	-26.89202661
SL	2022/8/23	87.9	-1.49	6.9	Verlander, Justin	669304	434378		ball					14	Jose Miranda flies out to right fielder Kyle Tucker.	R	R	R	HOU	MIN	B			0	1	2022	0.4	0.21	1.8	-0.06				2	4	Top					455117			7.103634584	-127.4455397	-11.02823863	2.777263647	28.6872061	-27.61885453
CU	2022/8/23	79.3	-1.54	6.94	Verlander, Justin	669304	434378		called_strike					11	Jose Miranda flies out to right fielder Kyle Tucker.	R	R	R	HOU	MIN	S			0	0	2022	0.93	-1.03	-0.02	3.34				2	4	Top					455117			1.600886686	-115.3476134	0.920954129	7.845458944	24.24218461	-41.73560985
FF	2022/8/23	96.1	-1.36	7	Verlander, Justin	593871	434378	field_out	hit_into_play					7	Jorge Polanco flies out to left fielder Yordan Alvarez.	R	L	R	HOU	MIN	X	7	fly_ball	1	0	2022	-0.84	1.61	-0.49	1.93				1	4	Top	53	121.8			455117			4.169635416	-139.4016571	-11.31236579	-11.89170424	34.20529544	-8.79742381
FF	2022/8/23	96	-1.38	6.95	Verlander, Justin	593871	434378		ball					11	Jorge Polanco flies out to left fielder Yordan Alvarez.	R	L	R	HOU	MIN	B			0	0	2022	-0.87	1.78	-1.13	2.83				1	4	Top					455117			2.640643444	-139.4964417	-9.209832031	-11.97043906	35.05742277	-7.078649054
FF	2022/8/23	96.1	-1.35	7	Verlander, Justin	621043	434378	field_out	hit_into_play					1	Carlos Correa grounds out, shortstop Jeremy Pena to first baseman Yuli Gurriel.	R	R	R	HOU	MIN	X	6	ground_ball	3	2	2022	-0.78	1.65	-0.79	3.08				0	4	Top	112.74	151.79			455117			3.211738878	-139.651407	-8.421828672	-10.8855096	34.09453403	-8.847021843
FF	2022/8/23	95.6	-1.25	7	Verlander, Justin	621043	434378		ball					13	Carlos Correa grounds out, shortstop Jeremy Pena to first baseman Yuli Gurriel.	R	R	R	HOU	MIN	B			2	2	2022	-0.71	1.7	-0.38	1.41				0	4	Top					455117			3.854977902	-138.5976833	-12.8160712	-9.998059973	33.0132278	-7.471082078
FF	2022/8/23	95.9	-1.51	7.01	Verlander, Justin	621043	434378		foul					1	Carlos Correa grounds out, shortstop Jeremy Pena to first baseman Yuli Gurriel.	R	R	R	HOU	MIN	S			2	1	2022	-1.04	1.57	-0.74	3.34				0	4	Top					455117			4.369931454	-139.4084877	-7.55649408	-14.57075681	34.54251536	-10.19689231
FF	2022/8/23	95.2	-1.45	6.94	Verlander, Justin	621043	434378		called_strike					8	Carlos Correa grounds out, shortstop Jeremy Pena to first baseman Yuli Gurriel.	R	R	R	HOU	MIN	S			2	0	2022	-0.83	1.85	-0.21	2.19				0	4	Top					455117			5.075292876	-138.0491113	-10.79297319	-11.7924409	35.0981112	-6.260090592
FF	2022/8/23	94.8	-1.39	7.04	Verlander, Justin	621043	434378		ball					11	Carlos Correa grounds out, shortstop Jeremy Pena to first baseman Yuli Gurriel.	R	R	R	HOU	MIN	B			1	0	2022	-0.99	1.63	-1.96	3.54				0	4	Top					455117			0.724362174	-137.8127219	-7.006026688	-12.7211302	34.63140495	-10.04822346
FF	2022/8/23	94.9	-1.43	7.03	Verlander, Justin	621043	434378		ball					11	Carlos Correa grounds out, shortstop Jeremy Pena to first baseman Yuli Gurriel.	R	R	R	HOU	MIN	B			0	0	2022	-0.98	1.72	-1.2	3.55				0	4	Top					455117			2.790034555	-137.9094507	-7.161243855	-13.12133313	35.60228913	-8.844729715
FF	2022/8/23	96.1	-1.42	6.95	Verlander, Justin	650333	434378	field_out	hit_into_play					5	Luis Arraez grounds out, pitcher Justin Verlander to first baseman Yuli Gurriel.	R	L	R	HOU	MIN	X	1	ground_ball	2	0	2022	-0.81	1.72	-0.12	2.41				2	3	Top	129.38	185.21			455117			5.253532587	-139.3755885	-10.16451717	-11.81811666	35.39601634	-7.64036435
CU	2022/8/23	78.7	-1.64	6.96	Verlander, Justin	650333	434378		ball					13	Luis Arraez grounds out, pitcher Justin Verlander to first baseman Yuli Gurriel.	R	L	R	HOU	MIN	B			1	0	2022	0.53	-1.2	-0.57	1.16				2	3	Top					455117			1.33727707	-114.4891448	-3.412341256	4.369306137	24.25758805	-42.15399981
FF	2022/8/23	95	-1.46	7	Verlander, Justin	650333	434378		ball					14	Luis Arraez grounds out, pitcher Justin Verlander to first baseman Yuli Gurriel.	R	L	R	HOU	MIN	B			0	0	2022	-0.88	1.69	0.43	1.18				2	3	Top					455117			6.83587306	-137.5173339	-13.17247294	-12.71967426	32.1666255	-7.916389126
SL	2022/8/23	86.9	-1.39	6.93	Verlander, Justin	596142	434378	strikeout	swinging_strike					14	Gary Sanchez strikes out swinging.	R	R	R	HOU	MIN	S	2		1	2	2022	0.4	0.06	0.18	1.02				1	3	Top					455117			2.904258083	-126.2885375	-7.972201555	3.665770065	27.5329514	-30.0678361
SL	2022/8/23	87	-1.42	6.99	Verlander, Justin	596142	434378		ball					14	Gary Sanchez strikes out swinging.	R	R	R	HOU	MIN	B			0	2	2022	0.37	0.07	1.5	1.86				1	3	Top					455117			6.211504873	-126.4162372	-6.175685403	2.512866077	28.28874559	-30.2164765
FF	2022/8/23	96.1	-1.42	7.02	Verlander, Justin	596142	434378		swinging_strike					12	Gary Sanchez strikes out swinging.	R	R	R	HOU	MIN	S			0	1	2022	-0.86	1.65	0.25	3.57				1	3	Top					455117			6.335793757	-139.5937697	-7.188848877	-12.70060686	34.22624727	-9.231411279
CU	2022/8/23	79.5	-1.72	6.92	Verlander, Justin	596142	434378		called_strike					5	Gary Sanchez strikes out swinging.	R	R	R	HOU	MIN	S			0	0	2022	0.53	-0.95	0.13	2.22				1	3	Top					455117			3.056881698	-115.7503833	-1.704515287	4.058073605	23.90135306	-40.49434048
FF	2022/8/23	95.2	-1.35	7.01	Verlander, Justin	595909	434378	strikeout	called_strike					9	Jake Cave called out on strikes.	R	L	R	HOU	MIN	S	2		3	2	2022	-0.77	1.82	0.38	1.73				0	3	Top					455117			6.217707764	-137.9610922	-12.11356881	-11.27398829	33.79901464	-6.334073991
CU	2022/8/23	79.7	-1.61	6.97	Verlander, Justin	595909	434378		ball					14	Jake Cave called out on strikes.	R	L	R	HOU	MIN	B			2	2	2022	0.64	-0.77	0.62	0.69				0	3	Top					455117			3.651137307	-115.8699957	-5.504125164	4.974455732	23.54959813	-38.12918211
FF	2022/8/23	94.5	-1.48	7.09	Verlander, Justin	595909	434378		foul					2	Jake Cave called out on strikes.	R	L	R	HOU	MIN	S			2	1	2022	-0.93	1.7	-0.21	3.21				0	3	Top					455117			5.339523208	-137.2642995	-8.061029071	-12.94991745	33.05978546	-9.083491707
FF	2022/8/23	94.8	-1.45	7.04	Verlander, Justin	595909	434378		ball					11	Jake Cave called out on strikes.	R	L	R	HOU	MIN	B			1	1	2022	-0.76	1.62	-0.95	3.19				0	3	Top					455117			2.973403366	-137.7157573	-7.899968306	-10.26438604	33.60202582	-10.01977409
FF	2022/8/23	92.9	-1.55	7.09	Verlander, Justin	595909	434378		swinging_strike					1	Jake Cave called out on strikes.	R	L	R	HOU	MIN	S			1	0	2022	-0.88	1.72	-0.62	2.94				0	3	Top					455117			4.273411567	-134.9158296	-8.47891891	-11.71146406	31.71813367	-9.484504536
FF	2022/8/23	93.6	-1.63	7.08	Verlander, Justin	595909	434378		ball					11	Jake Cave called out on strikes.	R	L	R	HOU	MIN	B			0	0	2022	-0.82	1.72	-2.11	3.83				0	3	Top					455117			0.550222836	-136.1170145	-6.347187648	-10.21396251	32.85807191	-9.637523422
FF	2022/8/23	95.7	-1.33	7.03	Verlander, Justin	570482	434378	strikeout	foul_tip					11	Gio Urshela strikes out on a foul tip.	R	R	R	HOU	MIN	S	2		2	2	2022	-0.7	1.62	-0.34	4.48			624503	2	2	Top					455117			4.151272118	-139.2105215	-4.707825618	-9.989144221	32.6311619	-10.23742773
CU	2022/8/23	79.1	-1.74	6.94	Verlander, Justin	570482	434378		foul					8	Gio Urshela strikes out on a foul tip.	R	R	R	HOU	MIN	S			2	1	2022	0.76	-0.9	0	1.63			624503	2	2	Top					455117			2.36135751	-115.0620105	-3.004707012	6.206925585	23.85649549	-39.72725654
SL	2022/8/23	86.5	-1.56	6.99	Verlander, Justin	570482	434378		foul					2	Gio Urshela strikes out on a foul tip.	R	R	R	HOU	MIN	S			2	0	2022	0.67	0.18	0.01	2.85			624503	2	2	Top					455117			2.36166872	-126.030103	-4.025472407	6.614838036	26.1155723	-29.66166936
SL	2022/8/23	88.4	-1.49	7.03	Verlander, Justin	570482	434378		ball					12	Gio Urshela strikes out on a foul tip.	R	R	R	HOU	MIN	B			1	0	2022	0.71	0.38	0.73	4.1			624503	2	2	Top					455117			3.909887646	-128.7419962	-1.848984305	7.016509858	27.2377353	-27.81788033
CU	2022/8/23	78.9	-1.76	7.04	Verlander, Justin	570482	434378		ball					13	Gio Urshela strikes out on a foul tip.	R	R	R	HOU	MIN	B			0	0	2022	0.72	-0.93	-0.51	1.34			624503	2	2	Top					455117			1.369541741	-114.8790356	-3.759455415	6.017458756	23.50988555	-39.85373115
FF	2022/8/23	95.7	-1.38	7.02	Verlander, Justin	596146	434378	strikeout	called_strike					12	Max Kepler called out on strikes.	R	L	R	HOU	MIN	S	2		1	2	2022	-0.68	1.5	0.85	2.66			624503	1	2	Top					455117			7.330509042	-138.8791273	-9.166952853	-10.47166079	31.54194776	-10.85217604
FF	2022/8/23	96.4	-1.38	7	Verlander, Justin	596146	434378		ball					12	Max Kepler called out on strikes.	R	L	R	HOU	MIN	B			0	2	2022	-0.8	1.47	0.63	4.08			624503	1	2	Top					455117			7.134934292	-140.1167093	-5.451921599	-12.20966262	33.95647916	-11.80601684
CU	2022/8/23	80.8	-1.67	6.89	Verlander, Justin	596146	434378		foul					6	Max Kepler called out on strikes.	R	L	R	HOU	MIN	S			0	2	2022	0.76	-0.9	0.55	2.29			624503	1	2	Top					455117			3.48503111	-117.6816014	-1.859585485	6.322535995	23.69220584	-40.3550051
CU	2022/8/23	79.4	-1.68	7.04	Verlander, Justin	596146	434378		foul					8	Max Kepler called out on strikes.	R	L	R	HOU	MIN	S			0	1	2022	0.53	-1.02	0.18	1.97			624503	1	2	Top					455117			3.048811125	-115.6219979	-2.351944212	4.105958673	23.91473655	-40.97141035
CU	2022/8/23	79	-1.75	7.01	Verlander, Justin	596146	434378		called_strike					6	Max Kepler called out on strikes.	R	L	R	HOU	MIN	S			0	0	2022	0.37	-0.62	0.64	2.55			624503	1	2	Top					455117			4.486031431	-114.9148454	-1.657688637	2.33307219	23.73284551	-37.55038737
CU	2022/8/23	80.6	-1.48	6.84	Verlander, Justin	624503	434378	strikeout	swinging_strike					13	Nick Gordon strikes out swinging. Nick Gordon to 1st. Wild pitch by pitcher Justin Verlander.	R	L	R	HOU	MIN	S			1	2	2022	0.59	-0.96	-0.17	0.54				1	2	Top					455117			1.788325263	-117.3012885	-5.443194846	4.991057503	24.5823693	-40.03773983
FF	2022/8/23	95.7	-1.39	7	Verlander, Justin	624503	434378		foul					2	Nick Gordon strikes out swinging. Nick Gordon to 1st. Wild pitch by pitcher Justin Verlander.	R	L	R	HOU	MIN	S			1	1	2022	-0.43	1.89	0.06	3.18				1	2	Top					455117			4.754297979	-139.1013042	-8.613500004	-6.71372191	33.21265867	-5.87713761
FF	2022/8/23	95	-1.31	7.07	Verlander, Justin	624503	434378		ball					12	Nick Gordon strikes out swinging. Nick Gordon to 1st. Wild pitch by pitcher Justin Verlander.	R	L	R	HOU	MIN	B			0	1	2022	-0.52	1.66	1.22	3.03				1	2	Top					455117			7.722232025	-137.9048121	-8.537871181	-8.455681283	31.95549067	-9.26719196
FF	2022/8/23	95.4	-1.37	7.07	Verlander, Justin	624503	434378		swinging_strike					4	Nick Gordon strikes out swinging. Nick Gordon to 1st. Wild pitch by pitcher Justin Verlander.	R	L	R	HOU	MIN	S			0	0	2022	-0.85	1.73	-0.57	2.48				1	2	Top					455117			3.948665764	-138.4361583	-10.16084182	-11.78965179	33.61003675	-7.766982128
FF	2022/8/23	95.7	-1.29	7.06	Verlander, Justin	669304	434378	field_out	hit_into_play					11	Jose Miranda flies out to shortstop Jeremy Pena in foul territory.	R	R	R	HOU	MIN	X	6	fly_ball	0	2	2022	-0.86	1.63	-0.5	3.62				0	2	Top	65.77	149.18			455117			3.990400532	-139.1043201	-7.04785152	-12.05072196	32.55822088	-9.651555535
SL	2022/8/23	87.1	-1.58	7	Verlander, Justin	669304	434378		foul					3	Jose Miranda flies out to shortstop Jeremy Pena in foul territory.	R	R	R	HOU	MIN	S			0	2	2022	0.21	0.21	0.54	2.9				0	2	Top					455117			4.628788131	-126.7017379	-4.05223229	1.243643575	27.35082479	-29.29122403
FF	2022/8/23	95.6	-1.41	7.06	Verlander, Justin	669304	434378		foul					11	Jose Miranda flies out to shortstop Jeremy Pena in foul territory.	R	R	R	HOU	MIN	S			0	1	2022	-0.93	1.52	-0.64	3.26				0	2	Top					455117			4.090373415	-138.9473312	-7.675114426	-12.94445257	34.67757628	-10.8997376
SL	2022/8/23	87.6	-1.48	7.03	Verlander, Justin	669304	434378		called_strike					14	Jose Miranda flies out to shortstop Jeremy Pena in foul territory.	R	R	R	HOU	MIN	S			0	0	2022	0.28	0.46	0.85	2.09				0	2	Top					455117			5.0055208	-127.4706473	-6.707362201	2.017204884	25.65258795	-26.01575742
FF	2022/8/23	96.6	-1.4	6.96	Verlander, Justin	593871	434378	strikeout	swinging_strike					11	Jorge Polanco strikes out swinging.	R	L	R	HOU	MIN	S	2		3	2	2022	-0.64	1.78	-0.9	2.95				2	1	Top					455117			2.751788529	-140.3503994	-9.031531411	-9.096741246	36.70787605	-6.755527859
SL	2022/8/23	87.3	-1.62	6.97	Verlander, Justin	593871	434378		foul					2	Jorge Polanco strikes out swinging.	R	L	R	HOU	MIN	S			3	1	2022	0.27	0.16	-0.15	2.81				2	1	Top					455117			2.963343625	-127.0650612	-4.162712378	2.275250839	26.61276411	-29.76113735
CU	2022/8/23	79.1	-1.53	6.94	Verlander, Justin	593871	434378		ball					14	Jorge Polanco strikes out swinging.	R	L	R	HOU	MIN	B			2	1	2022	0.44	-1.06	0.21	1.18				2	1	Top					455117			2.944017013	-115.0442409	-3.665087665	3.248168851	24.82406357	-40.94107815
SL	2022/8/23	88.1	-1.56	6.94	Verlander, Justin	593871	434378		called_strike					12	Jorge Polanco strikes out swinging.	R	L	R	HOU	MIN	S			2	0	2022	0.18	0.29	0.24	3.44				2	1	Top					455117			3.993356834	-128.3304493	-3.02366684	1.116673703	26.99908254	-28.51735125
CU	2022/8/23	78.7	-1.66	7	Verlander, Justin	593871	434378		ball					13	Jorge Polanco strikes out swinging.	R	L	R	HOU	MIN	B			1	0	2022	0.66	-0.84	-1.07	2.32				2	1	Top					455117			0.048611475	-114.5973348	-1.675884265	5.708301901	23.95004232	-39.42346831
CU	2022/8/23	78.2	-1.59	7.02	Verlander, Justin	593871	434378		ball					4	Jorge Polanco strikes out swinging.	R	L	R	HOU	MIN	B			0	0	2022	0.46	-1.03	-0.81	2.36				2	1	Top					455117			0.828771323	-113.8165788	-1.208005428	3.781690107	23.57418914	-41.06021219
SL	2022/8/23	88.2	-1.59	7	Verlander, Justin	621043	434378	strikeout	called_strike					9	Carlos Correa called out on strikes.	R	R	R	HOU	MIN	S	2		1	2	2022	0.26	0.24	0.73	1.92				1	1	Top					455117			5.039085305	-128.223155	-6.698127001	1.810695992	26.64447794	-28.3101417
SL	2022/8/23	87.6	-1.55	6.98	Verlander, Justin	621043	434378		called_strike					6	Carlos Correa called out on strikes.	R	R	R	HOU	MIN	S			1	1	2022	0.36	0.48	0.79	2.76				1	1	Top					455117			4.903996437	-127.4279322	-5.031099943	2.891451492	25.68697478	-26.121229
FF	2022/8/23	94.4	-1.25	7.13	Verlander, Justin	621043	434378		foul					13	Carlos Correa called out on strikes.	R	R	R	HOU	MIN	S			1	0	2022	-0.96	1.75	-1.06	2.48				1	1	Top					455117			2.625772826	-137.0122372	-10.11756541	-12.62328562	34.69009143	-8.089427789
CU	2022/8/23	79.9	-1.7	6.96	Verlander, Justin	621043	434378		ball					14	Carlos Correa called out on strikes.	R	R	R	HOU	MIN	B			0	0	2022	0.7	-0.93	0.35	0.63				1	1	Top					455117			3.166404315	-116.2058699	-5.403577089	5.686098012	23.75114811	-39.62607387
SL	2022/8/23	88.3	-1.5	7.01	Verlander, Justin	650333	434378	field_out	hit_into_play					3	Luis Arraez flies out to shortstop Jeremy Pena.	R	L	R	HOU	MIN	X	6	fly_ball	0	2	2022	0.38	0.43	0.28	3.16				0	1	Top	76.31	141.38			455117			3.532976785	-128.5466597	-4.16354641	3.385946934	28.06064075	-26.68625949
CU	2022/8/23	80.1	-1.69	6.97	Verlander, Justin	650333	434378		foul					8	Luis Arraez flies out to shortstop Jeremy Pena.	R	L	R	HOU	MIN	S			0	1	2022	0.58	-1.09	0.18	1.49				0	1	Top					455117			2.999161929	-116.5234748	-3.226019444	4.606104029	24.26002594	-41.58524567
FF	2022/8/23	95	-1.4	7.07	Verlander, Justin	650333	434378		foul					8	Luis Arraez flies out to shortstop Jeremy Pena.	R	L	R	HOU	MIN	S			0	0	2022	-0.83	1.61	0.21	1.94				0	1	Top					455117			6.02175684	-137.778617	-11.23845812	-11.97903597	32.87397225	-9.270100043
SL	2022/8/16	89	-1.55	6.82	Verlander, Justin	683734	434378	field_out	hit_into_play					14	Andrew Vaughn grounds out, shortstop Jeremy Pena to first baseman Yuli Gurriel.	R	R	R	CWS	HOU	X	6	ground_ball	0	2	2022	-0.05	0.6	1.07	1.59	657757			2	7	Bot	107.31	157.25			455117			6.520642929	-129.4426785	-8.085396287	-1.8673964	24.75882818	-23.95000461
FF	2022/8/16	98.2	-1.28	6.84	Verlander, Justin	683734	434378		foul					11	Andrew Vaughn grounds out, shortstop Jeremy Pena to first baseman Yuli Gurriel.	R	R	R	CWS	HOU	S			0	2	2022	-0.88	1.39	-0.63	3.84	657757			2	7	Bot					455117			3.788473309	-142.9550442	-5.886660281	-12.89806793	30.83600784	-11.91337048
FF	2022/8/16	97.8	-1.45	6.78	Verlander, Justin	683734	434378		foul					11	Andrew Vaughn grounds out, shortstop Jeremy Pena to first baseman Yuli Gurriel.	R	R	R	CWS	HOU	S			0	1	2022	-0.58	1.31	-0.77	4.02	657757			2	7	Bot					455117			3.142919392	-142.2012455	-4.870595096	-8.583041171	37.30917039	-13.53736636
SL	2022/8/16	89.3	-1.48	6.79	Verlander, Justin	683734	434378		swinging_strike					12	Andrew Vaughn grounds out, shortstop Jeremy Pena to first baseman Yuli Gurriel.	R	R	R	CWS	HOU	S			0	0	2022	0.45	0.44	0.89	2.56	657757			2	7	Bot					455117			4.875363791	-129.9957637	-5.363269736	4.187563437	25.33575546	-26.25985822
FF	2022/8/16	98.5	-1.3	6.83	Verlander, Justin	572041	434378	strikeout	swinging_strike					11	AJ Pollock strikes out swinging.	R	R	R	CWS	HOU	S	2		2	2	2022	-0.87	1.26	-0.27	3.99	657757			1	7	Bot					455117			4.816556773	-143.3571489	-5.155359121	-13.14768115	34.21492213	-13.85605217
FF	2022/8/16	96.3	-1.37	6.83	Verlander, Justin	572041	434378		foul					3	AJ Pollock strikes out swinging.	R	R	R	CWS	HOU	S			2	1	2022	-0.86	1.46	0.73	3.42	657757			1	7	Bot					455117			7.523041316	-139.9281488	-6.755796018	-13.0581308	33.68997042	-11.63073099
SL	2022/8/16	89.7	-1.53	6.78	Verlander, Justin	572041	434378		ball					14	AJ Pollock strikes out swinging.	R	R	R	CWS	HOU	B			1	1	2022	0.26	0.46	1.27	1.24	657757			1	7	Bot					455117			6.352850259	-130.3013613	-8.688281769	1.698846764	26.32034978	-25.29029234
FF	2022/8/16	97.1	-1.41	6.79	Verlander, Justin	572041	434378		ball					11	AJ Pollock strikes out swinging.	R	R	R	CWS	HOU	B			0	1	2022	-0.95	1.09	-0.73	4.34	657757			1	7	Bot					455117			4.00195855	-141.3768635	-3.491858442	-13.65922431	34.41275002	-17.02038578
FF	2022/8/16	97.2	-1.25	6.95	Verlander, Justin	572041	434378		foul					2	AJ Pollock strikes out swinging.	R	R	R	CWS	HOU	S			0	0	2022	-0.85	1.36	-0.02	3.48	657757			1	7	Bot					455117			5.212472365	-141.3231706	-6.8850859	-12.56581357	32.0415068	-12.54254042
SL	2022/8/16	87.1	-1.76	6.93	Verlander, Justin	657757	434378	double	hit_into_play					14	Gavin Sheets doubles (14) on a line drive to right fielder Kyle Tucker. Josh Harrison scores. Seby Zavala scores. Gavin Sheets to 3rd. Gavin Sheets advances to 3rd, on a throwing error by right fielder Kyle Tucker.	R	L	R	CWS	HOU	X	9	line_drive	1	2	2022	0.17	0.22	0.92	2.51		543281	664874	1	7	Bot	206.94	116.92			455117			6.052360176	-126.6987779	-4.90101316	0.672789089	25.25588696	-28.96047351
SL	2022/8/16	87.5	-1.78	6.87	Verlander, Justin	657757	434378		blocked_ball					14	Gavin Sheets doubles (14) on a line drive to right fielder Kyle Tucker. Josh Harrison scores. Seby Zavala scores. Gavin Sheets to 3rd. Gavin Sheets advances to 3rd, on a throwing error by right fielder Kyle Tucker.	R	L	R	CWS	HOU	B			0	2	2022	0.49	0.09	0.07	0.67		543281	664874	1	7	Bot					455117			3.449921298	-127.269691	-8.970999384	4.633609808	25.04882382	-29.65041351
SL	2022/8/16	87.9	-1.73	6.87	Verlander, Justin	657757	434378		foul					3	Gavin Sheets doubles (14) on a line drive to right fielder Kyle Tucker. Josh Harrison scores. Seby Zavala scores. Gavin Sheets to 3rd. Gavin Sheets advances to 3rd, on a throwing error by right fielder Kyle Tucker.	R	L	R	CWS	HOU	S			0	1	2022	0.1	0.32	0.57	2.99		543281	664874	1	7	Bot					455117			5.34855495	-127.9109025	-3.982010637	0.035275208	25.23291582	-28.06050051
CU	2022/8/16	79.3	-1.93	6.87	Verlander, Justin	657757	434378		called_strike					3	Gavin Sheets doubles (14) on a line drive to right fielder Kyle Tucker. Josh Harrison scores. Seby Zavala scores. Gavin Sheets to 3rd. Gavin Sheets advances to 3rd, on a throwing error by right fielder Kyle Tucker.	R	L	R	CWS	HOU	S			0	0	2022	0.38	-0.96	0.43	2.95		543281	664874	1	7	Bot					455117			4.424210328	-115.3832617	0.008821982	2.504698756	22.58966952	-40.92223427
FF	2022/8/16	95.7	-1.57	6.9	Verlander, Justin	664874	434378	walk	ball					7	Seby Zavala walks. Josh Harrison to 2nd.	R	R	R	CWS	HOU	B			3	2	2022	-1.25	1.34	-0.83	1.67			543281	1	7	Bot					455117			4.757861399	-138.8645479	-11.11320592	-17.21935706	31.33290912	-12.55063156
FF	2022/8/16	95.2	-1.71	6.92	Verlander, Justin	664874	434378		ball					11	Seby Zavala walks. Josh Harrison to 2nd.	R	R	R	CWS	HOU	B			2	2	2022	-1.17	1.35	-0.87	4.6			543281	1	7	Bot					455117			4.792154556	-138.5266605	-3.441905997	-16.09594084	32.29136735	-14.31193033
FF	2022/8/16	95.5	-1.64	6.95	Verlander, Justin	664874	434378		ball					11	Seby Zavala walks. Josh Harrison to 2nd.	R	R	R	CWS	HOU	B			1	2	2022	-0.95	1.43	-0.08	4.21			543281	1	7	Bot					455117			6.204412989	-138.890621	-4.7738312	-13.74169167	31.64731001	-12.83619905
FF	2022/8/16	95.1	-1.7	6.9	Verlander, Justin	664874	434378		swinging_strike					11	Seby Zavala walks. Josh Harrison to 2nd.	R	R	R	CWS	HOU	S			1	1	2022	-0.94	1.44	-0.43	3.52			543281	1	7	Bot					455117			5.418303047	-138.2104713	-6.361501089	-13.26170896	31.99796446	-12.45214937
FF	2022/8/16	94	-1.5	6.96	Verlander, Justin	664874	434378		ball					12	Seby Zavala walks. Josh Harrison to 2nd.	R	R	R	CWS	HOU	B			0	1	2022	-0.79	1.53	0.42	4.16			543281	1	7	Bot					455117			6.709946091	-136.715512	-4.889733484	-11.4459986	30.06278134	-12.14686087
CU	2022/8/16	78.2	-2.03	6.9	Verlander, Justin	664874	434378		foul					14	Seby Zavala walks. Josh Harrison to 2nd.	R	R	R	CWS	HOU	S			0	0	2022	0.48	-0.78	1.11	2.18			543281	1	7	Bot					455117			5.849890547	-113.8237491	-1.83724054	3.056563989	21.39217853	-38.84327554
FF	2022/8/16	93.9	-1.7	6.89	Verlander, Justin	543281	434378	single	hit_into_play					2	Josh Harrison singles on a line drive to left fielder Chas McCormick.	R	R	R	CWS	HOU	X	7	line_drive	0	0	2022	-0.93	1.32	-0.14	3.28				1	7	Bot	44.84	108.04			455117			6.05060629	-136.5099393	-6.541217429	-12.89686084	28.69602096	-14.34718566
FF	2022/8/16	95	-1.57	6.92	Verlander, Justin	660162	434378	field_out	hit_into_play					1	Yoan Moncada flies out to left fielder Chas McCormick.	R	L	R	CWS	HOU	X	7	fly_ball	1	1	2022	-0.97	1.52	-0.48	2.81				0	7	Bot	32.79	111.3			455117			4.990251847	-138.0272988	-8.412767762	-13.56169031	32.05705084	-11.07703076
FF	2022/8/16	93.3	-1.55	7	Verlander, Justin	660162	434378		foul					5	Yoan Moncada flies out to left fielder Chas McCormick.	R	L	R	CWS	HOU	S			1	0	2022	-1.02	1.48	0.11	2.08				0	7	Bot					455117			6.417607804	-135.3208195	-9.977314299	-13.93770812	31.11526881	-11.90587947
FF	2022/8/16	93.5	-1.55	7.04	Verlander, Justin	660162	434378		ball					11	Yoan Moncada flies out to left fielder Chas McCormick.	R	L	R	CWS	HOU	B			0	0	2022	-0.81	1.6	-0.22	4.25				0	7	Bot					455117			5.166599965	-136.0301229	-4.952515794	-11.24146881	30.18018197	-11.36565947
FF	2022/8/16	95.2	-1.5	6.95	Verlander, Justin	518735	434378	field_out	hit_into_play					6	Yasmani Grandal flies out to center fielder Mauricio Dubon.	R	L	R	CWS	HOU	X	8	fly_ball	2	1	2022	-0.87	1.3	0.7	2.59				2	6	Bot	129.68	82.38			455117			7.672487081	-138.2983062	-8.697470891	-12.74012995	28.16636594	-13.76694604
CU	2022/8/16	78.6	-1.78	6.78	Verlander, Justin	518735	434378		ball					9	Yasmani Grandal flies out to center fielder Mauricio Dubon.	R	L	R	CWS	HOU	B			1	1	2022	0.49	-0.98	0.36	1.54				2	6	Bot					455117			3.725558511	-114.4353702	-2.707006541	3.587720236	20.91485417	-40.54218301
CU	2022/8/16	78.9	-1.81	6.77	Verlander, Justin	518735	434378		ball					13	Yasmani Grandal flies out to center fielder Mauricio Dubon.	R	L	R	CWS	HOU	B			0	1	2022	0.44	-1.07	-0.3	1.26				2	6	Bot					455117			2.459973288	-114.8977008	-3.20683781	3.419195132	21.09566135	-41.28275486
FF	2022/8/16	94.6	-1.56	6.92	Verlander, Justin	518735	434378		foul					3	Yasmani Grandal flies out to center fielder Mauricio Dubon.	R	L	R	CWS	HOU	S			0	0	2022	-0.76	1.48	0.36	3.08				2	6	Bot					455117			6.651715886	-137.5341226	-7.621910916	-11.03155508	28.97124528	-11.81211929
FF	2022/8/16	96.5	-1.49	6.97	Verlander, Justin	547989	434378	grounded_into_double_play	hit_into_play					12	Jose Abreu grounds into a double play, shortstop Jeremy Pena to first baseman Yuli Gurriel. Eloy Jimenez out at 2nd. Jose Abreu out at 1st.	R	R	R	CWS	HOU	X	6	ground_ball	1	2	2022	-0.79	1.38	0.46	3.72			650391	0	6	Bot	116.88	149.62			455117			6.917215606	-140.3360574	-6.221430766	-11.947688	29.36646244	-12.74308902
FF	2022/8/16	95.4	-1.67	6.9	Verlander, Justin	547989	434378		foul					2	Jose Abreu grounds into a double play, shortstop Jeremy Pena to first baseman Yuli Gurriel. Eloy Jimenez out at 2nd. Jose Abreu out at 1st.	R	R	R	CWS	HOU	S			1	1	2022	-0.96	1.47	-0.06	3.5			650391	0	6	Bot					455117			6.358385594	-138.7312257	-6.577901767	-13.79990706	30.84634531	-11.84028876
FF	2022/8/16	95.1	-1.64	6.98	Verlander, Justin	547989	434378		ball					11	Jose Abreu grounds into a double play, shortstop Jeremy Pena to first baseman Yuli Gurriel. Eloy Jimenez out at 2nd. Jose Abreu out at 1st.	R	R	R	CWS	HOU	B			0	1	2022	-0.97	1.23	-0.68	4.97			650391	0	6	Bot					455117			4.659210353	-138.3595626	-2.311453782	-13.53203098	32.19109434	-16.13120622
CU	2022/8/16	78.2	-1.96	6.81	Verlander, Justin	547989	434378		called_strike					9	Jose Abreu grounds into a double play, shortstop Jeremy Pena to first baseman Yuli Gurriel. Eloy Jimenez out at 2nd. Jose Abreu out at 1st.	R	R	R	CWS	HOU	S			0	0	2022	0.75	-1.1	0.34	1.96			650391	0	6	Bot					455117			3.584978098	-113.8832436	-1.546309413	5.848470641	21.16857081	-41.68228317
CU	2022/8/16	79.7	-1.75	6.81	Verlander, Justin	650391	434378	single	hit_into_play					5	Eloy Jimenez singles on a sharp ground ball to shortstop Jeremy Pena.	R	R	R	CWS	HOU	X	6	ground_ball	1	1	2022	0.45	-1.11	-0.05	2.66				0	6	Bot	98.8	152.16			455117			2.86506217	-116.0498343	-0.299882697	3.559385351	21.82292837	-42.38216991
CU	2022/8/16	78.2	-1.77	6.85	Verlander, Justin	650391	434378		foul					5	Eloy Jimenez singles on a sharp ground ball to shortstop Jeremy Pena.	R	R	R	CWS	HOU	S			1	0	2022	0.52	-1.07	0.24	2.4				0	6	Bot					455117			3.34059151	-113.8145131	-0.734093609	3.905382224	21.79028038	-41.53873027
SL	2022/8/16	87.2	-1.63	6.87	Verlander, Justin	650391	434378		ball					14	Eloy Jimenez singles on a sharp ground ball to shortstop Jeremy Pena.	R	R	R	CWS	HOU	B			0	0	2022	0.34	0.48	1.22	0.71				0	6	Bot					455117			6.100031056	-126.5949734	-9.609482598	2.544235612	24.01946382	-25.3138251
FF	2022/8/16	95	-1.54	6.91	Verlander, Justin	683734	434378	field_out	hit_into_play					1	Andrew Vaughn lines out to center fielder Mauricio Dubon.	R	R	R	CWS	HOU	X	8	line_drive	0	0	2022	-0.88	1.37	-0.44	3.15				2	5	Bot	122.11	61.81			455117			4.833259897	-138.0755193	-7.127221828	-12.38134488	35.40449697	-13.26414402
FF	2022/8/16	95.3	-1.66	6.86	Verlander, Justin	572041	434378	field_out	hit_into_play					6	AJ Pollock flies out to center fielder Mauricio Dubon.	R	R	R	CWS	HOU	X	8	fly_ball	0	1	2022	-0.79	1.51	0.46	2.76				1	5	Bot	121.38	46.43			455117			7.292323545	-138.2989363	-8.433479754	-11.86047474	32.67168079	-11.03353486
SL	2022/8/16	86.8	-1.82	6.85	Verlander, Justin	572041	434378		called_strike					4	AJ Pollock flies out to center fielder Mauricio Dubon.	R	R	R	CWS	HOU	S			0	0	2022	0.45	0.39	-0.42	2.4				1	5	Bot					455117			2.411444999	-126.4670257	-5.292444182	4.391636793	24.200488	-27.18493909
SL	2022/8/16	88	-1.52	6.85	Verlander, Justin	672820	434378	strikeout	swinging_strike_blocked					14	Lenyn Sosa strikes out swinging, catcher Martin Maldonado to first baseman Yuli Gurriel.	R	R	R	CWS	HOU	S	2		1	2	2022	0.58	0.31	0.88	0.64				0	5	Bot					455117			4.606498321	-127.9462528	-9.594190509	5.481876295	24.73122741	-27.06519366
SL	2022/8/16	86.9	-1.72	6.75	Verlander, Justin	672820	434378		ball					14	Lenyn Sosa strikes out swinging, catcher Martin Maldonado to first baseman Yuli Gurriel.	R	R	R	CWS	HOU	B			0	2	2022	0.52	0.24	2.08	0.96				0	5	Bot					455117			8.008052903	-126.2310437	-8.165306808	3.980346587	24.99531231	-28.08714322
FF	2022/8/16	95.9	-1.45	6.93	Verlander, Justin	672820	434378		foul					12	Lenyn Sosa strikes out swinging, catcher Martin Maldonado to first baseman Yuli Gurriel.	R	R	R	CWS	HOU	S			0	1	2022	-0.72	1.56	0.15	3.61				0	5	Bot					455117			5.775005707	-139.3522671	-6.601529856	-10.66204105	32.44890818	-10.59907128
FF	2022/8/16	94.4	-1.57	6.96	Verlander, Justin	672820	434378		called_strike					2	Lenyn Sosa strikes out swinging, catcher Martin Maldonado to first baseman Yuli Gurriel.	R	R	R	CWS	HOU	S			0	0	2022	-0.82	1.54	-0.09	3.4				0	5	Bot					455117			5.642857035	-137.2742974	-6.93248646	-11.68049197	30.66700744	-11.38679337
SL	2022/8/16	88.4	-1.54	6.79	Verlander, Justin	664874	434378	strikeout	swinging_strike					14	Seby Zavala strikes out swinging.	R	R	R	CWS	HOU	S	2		2	2	2022	0.42	0.32	1.02	0.84				2	4	Bot					455117			5.353770698	-128.4991611	-9.107292614	3.703317398	24.09264919	-27.10908279
FF	2022/8/16	96.6	-1.36	6.82	Verlander, Justin	664874	434378		foul					3	Seby Zavala strikes out swinging.	R	R	R	CWS	HOU	S			2	2	2022	-0.79	1.49	0.71	2.86				2	4	Bot					455117			7.299936393	-140.3360482	-8.32807508	-12.06204264	32.74900647	-10.7586887
SL	2022/8/16	87.8	-1.6	6.75	Verlander, Justin	664874	434378		ball					14	Seby Zavala strikes out swinging.	R	R	R	CWS	HOU	B			1	2	2022	0.45	0.21	1.03	0.97				2	4	Bot					455117			5.407202387	-127.6177823	-8.301538983	3.867338366	25.37027074	-28.36284114
FF	2022/8/16	96.5	-1.37	6.85	Verlander, Justin	664874	434378		ball					12	Seby Zavala strikes out swinging.	R	R	R	CWS	HOU	B			0	2	2022	-0.67	1.44	1.18	3.67				2	4	Bot					455117			8.293416078	-140.1581085	-6.12820788	-10.75462644	31.66099268	-11.92821988
FF	2022/8/16	96	-1.44	6.83	Verlander, Justin	664874	434378		swinging_strike					3	Seby Zavala strikes out swinging.	R	R	R	CWS	HOU	S			0	1	2022	-0.85	1.59	0.5	2.96				2	4	Bot					455117			7.039011767	-139.4652186	-8.218040274	-12.74215775	32.2428187	-9.669415035
FF	2022/8/16	95.3	-1.46	6.87	Verlander, Justin	664874	434378		swinging_strike					3	Seby Zavala strikes out swinging.	R	R	R	CWS	HOU	S			0	0	2022	-0.65	1.39	0.42	3				2	4	Bot					455117			6.368284652	-138.5245629	-7.693990035	-9.711218961	28.03627522	-12.68608623
FF	2022/8/16	96.5	-1.36	6.93	Verlander, Justin	543281	434378	field_out	hit_into_play					2	Josh Harrison flies out to center fielder Mauricio Dubon.	R	R	R	CWS	HOU	X	8	fly_ball	2	2	2022	-0.66	1.4	-0.07	3.34				1	4	Bot	123.22	72.68			455117			4.890867328	-140.3604406	-7.159770858	-9.775590797	31.06672606	-12.24600889
SL	2022/8/16	87.1	-1.49	6.8	Verlander, Justin	543281	434378		ball					14	Josh Harrison flies out to center fielder Mauricio Dubon.	R	R	R	CWS	HOU	B			1	2	2022	0.17	0.13	1.58	1.37				1	4	Bot					455117			6.985343533	-126.528944	-7.093593926	0.427610897	25.98640436	-29.50242285
FF	2022/8/16	96.6	-1.38	6.85	Verlander, Justin	543281	434378		foul					6	Josh Harrison flies out to center fielder Mauricio Dubon.	R	R	R	CWS	HOU	S			1	1	2022	-0.88	1.68	0.63	2.82				1	4	Bot					455117			7.339416005	-140.202014	-8.937398193	-13.31115588	33.15555797	-8.144137021
FF	2022/8/16	96.4	-1.44	6.82	Verlander, Justin	543281	434378		ball					12	Josh Harrison flies out to center fielder Mauricio Dubon.	R	R	R	CWS	HOU	B			0	1	2022	-0.88	1.56	1	3.81				1	4	Bot					455117			8.454477345	-139.9925059	-5.927209323	-13.50243785	32.55590524	-10.44787122
FF	2022/8/16	96.2	-1.45	6.85	Verlander, Justin	543281	434378		called_strike					2	Josh Harrison flies out to center fielder Mauricio Dubon.	R	R	R	CWS	HOU	S			0	0	2022	-0.97	1.52	-0.21	3.18				1	4	Bot					455117			5.480696325	-139.8212744	-7.525587885	-13.99385122	33.49542248	-10.76702053
FF	2022/8/16	96.5	-1.37	6.92	Verlander, Justin	660162	434378	field_out	hit_into_play					3	Yoan Moncada pops out to third baseman Alex Bregman.	R	L	R	CWS	HOU	X	5	popup	2	2	2022	-0.63	1.73	0.31	3.32				0	4	Bot	99.33	162.84			455117			5.877463934	-140.221497	-7.891847028	-9.673650676	33.08120798	-7.789070618
SL	2022/8/16	87	-1.66	6.88	Verlander, Justin	660162	434378		ball					9	Yoan Moncada pops out to third baseman Alex Bregman.	R	L	R	CWS	HOU	B			1	2	2022	0.16	0.07	0.73	1.67				0	4	Bot					455117			5.382165122	-126.4947841	-6.419104859	0.626589268	25.6970754	-30.35421988
SL	2022/8/16	87.1	-1.61	6.82	Verlander, Justin	660162	434378		foul					6	Yoan Moncada pops out to third baseman Alex Bregman.	R	L	R	CWS	HOU	S			1	2	2022	0.54	0.09	0.54	2.24				0	4	Bot					455117			4.030891669	-126.7798441	-5.005497062	4.982079606	26.74253149	-30.31217235
CU	2022/8/16	80.7	-1.81	6.72	Verlander, Justin	660162	434378		ball					14	Yoan Moncada pops out to third baseman Alex Bregman.	R	L	R	CWS	HOU	B			0	2	2022	0.38	-1.13	0.64	1.08				0	4	Bot					455117			4.696820445	-117.4587435	-3.732647545	2.668086289	22.12168762	-42.1802537
FF	2022/8/16	95.4	-1.56	6.92	Verlander, Justin	660162	434378		foul					11	Yoan Moncada pops out to third baseman Alex Bregman.	R	L	R	CWS	HOU	S			0	1	2022	-0.91	1.4	-0.72	3.6				0	4	Bot					455117			4.224908814	-138.6957192	-6.158850875	-12.63846667	32.91733462	-12.93016259
FF	2022/8/16	94.4	-1.71	6.97	Verlander, Justin	660162	434378		called_strike					1	Yoan Moncada pops out to third baseman Alex Bregman.	R	L	R	CWS	HOU	S			0	0	2022	-0.83	1.44	-0.58	3.04				0	4	Bot					455117			4.777580833	-137.2281862	-7.665688282	-11.60932341	31.99057624	-12.48238775
CH	2022/8/16	86.8	-1.89	6.7	Verlander, Justin	518735	434378	field_out	hit_into_play					11	Yasmani Grandal lines out to left fielder Aledmys Diaz.	R	L	R	CWS	HOU	X	7	line_drive	2	2	2022	-1.25	0.8	-1	3.6			547989	2	3	Bot	43.47	98.67			455117			4.648212581	-126.3748382	-2.912612328	-14.34746454	23.30735869	-23.22421444
CH	2022/8/16	86.9	-2.03	6.73	Verlander, Justin	518735	434378		ball					11	Yasmani Grandal lines out to left fielder Aledmys Diaz.	R	L	R	CWS	HOU	B			1	2	2022	-1.48	0.69	-1.7	2.94			547989	2	3	Bot					455117			3.819500031	-126.5452197	-4.342805983	-16.73033015	24.22217743	-24.03774046
FF	2022/8/16	97	-1.89	6.78	Verlander, Justin	518735	434378		ball					11	Yasmani Grandal lines out to left fielder Aledmys Diaz.	R	L	R	CWS	HOU	B			0	2	2022	-1.05	1.38	-1.33	3.95			547989	2	3	Bot					455117			3.849911612	-141.159959	-5.176700664	-14.8740571	31.41869526	-12.77634724
FF	2022/8/16	95.9	-1.71	6.9	Verlander, Justin	518735	434378		foul					11	Yasmani Grandal lines out to left fielder Aledmys Diaz.	R	L	R	CWS	HOU	S			0	1	2022	-0.74	1.8	-0.28	3.57			547989	2	3	Bot					455117			5.401781337	-139.3591493	-7.150062487	-10.89696749	34.3289935	-7.339159464
FF	2022/8/16	95.8	-1.79	6.9	Verlander, Justin	518735	434378		swinging_strike					11	Yasmani Grandal lines out to left fielder Aledmys Diaz.	R	L	R	CWS	HOU	S			0	0	2022	-0.83	1.68	-1.05	3.85			547989	2	3	Bot					455117			3.786820957	-139.3372917	-6.161674885	-11.63516603	32.96995252	-9.10113593
SL	2022/8/16	87.6	-1.59	6.86	Verlander, Justin	547989	434378	single	hit_into_play					9	Jose Abreu singles on a ground ball to left fielder Aledmys Diaz.	R	R	R	CWS	HOU	X	7	ground_ball	0	1	2022	0.2	0.53	0.68	2.05				2	3	Bot	84	108			455117			5.039101179	-127.4506106	-6.588472697	1.257619836	24.76330811	-25.29958675
SL	2022/8/16	87.3	-1.63	6.89	Verlander, Justin	547989	434378		swinging_strike					14	Jose Abreu singles on a ground ball to left fielder Aledmys Diaz.	R	R	R	CWS	HOU	S			0	0	2022	0.13	0.49	0.45	1.11				2	3	Bot					455117			4.705697625	-126.8766089	-8.776081966	0.550603761	23.81203967	-25.33127418
FF	2022/8/16	94.5	-1.34	6.94	Verlander, Justin	650391	434378	field_out	hit_into_play					2	Eloy Jimenez grounds out sharply, shortstop Jeremy Pena to first baseman Yuli Gurriel.	R	R	R	CWS	HOU	X	6	ground_ball	1	0	2022	-0.96	1.29	0.04	3.31				1	3	Bot	101.46	153.69			455117			5.692630404	-137.3964901	-6.592981736	-13.41763213	31.89896363	-14.52987552
CU	2022/8/16	79.2	-1.7	6.87	Verlander, Justin	650391	434378		ball					14	Eloy Jimenez grounds out sharply, shortstop Jeremy Pena to first baseman Yuli Gurriel.	R	R	R	CWS	HOU	B			0	0	2022	0.71	-0.9	0.75	1.35				1	3	Bot					455117			3.999598776	-115.2686617	-3.556649476	5.54242531	22.42019027	-39.66927908
FF	2022/8/16	94.8	-1.45	6.99	Verlander, Justin	683734	434378	field_out	hit_into_play					11	Andrew Vaughn pops out to third baseman Alex Bregman in foul territory.	R	R	R	CWS	HOU	X	5	popup	1	2	2022	-0.98	1.46	-1.17	4.22				0	3	Bot	78.03	175.54			455117			2.908535859	-138.0320332	-4.78658538	-13.19653732	32.2815531	-12.65224114
CH	2022/8/16	88.3	-1.76	6.74	Verlander, Justin	683734	434378		ball					13	Andrew Vaughn pops out to third baseman Alex Bregman in foul territory.	R	R	R	CWS	HOU	B			0	2	2022	-1.17	1	-0.88	1.14				0	3	Bot					455117			4.567462387	-128.3389553	-9.626841697	-13.92505932	24.29877129	-19.42327811
FF	2022/8/16	95.4	-1.42	6.98	Verlander, Justin	683734	434378		called_strike					5	Andrew Vaughn pops out to third baseman Alex Bregman in foul territory.	R	R	R	CWS	HOU	S			0	1	2022	-1.1	1.2	0.26	2.83				0	3	Bot					455117			6.862533473	-138.5836864	-7.925417187	-15.73012929	31.86647395	-15.0544201
FF	2022/8/16	94.6	-1.57	6.97	Verlander, Justin	683734	434378		called_strike					12	Andrew Vaughn pops out to third baseman Alex Bregman in foul territory.	R	R	R	CWS	HOU	S			0	0	2022	-0.9	1.32	0	3.46				0	3	Bot					455117			6.066452364	-137.5838588	-6.361800752	-12.82466712	30.53306929	-14.23989433
SL	2022/8/16	88.5	-1.5	6.87	Verlander, Justin	572041	434378	force_out	hit_into_play					9	AJ Pollock grounds into a force out, shortstop Jeremy Pena to second baseman Jose Altuve. Seby Zavala out at 2nd.	R	R	R	CWS	HOU	X	6	ground_ball	1	2	2022	0.35	0.14	0.6	2.1	518735	543281	664874	2	2	Bot	101.46	151.14			455117			4.391231126	-128.8126993	-5.846079232	2.932118751	27.11191649	-29.60823022
SL	2022/8/16	90.2	-1.42	6.91	Verlander, Justin	572041	434378		blocked_ball					14	AJ Pollock grounds into a force out, shortstop Jeremy Pena to second baseman Jose Altuve. Seby Zavala out at 2nd.	R	R	R	CWS	HOU	B			0	2	2022	-0.04	0.37	1.1	0.51	518735	543281	664874	2	2	Bot					455117			6.327657998	-131.0081748	-10.7190306	-1.745606164	26.0199097	-25.91282929
FF	2022/8/16	95.6	-1.39	7.01	Verlander, Justin	572041	434378		foul					1	AJ Pollock grounds into a force out, shortstop Jeremy Pena to second baseman Jose Altuve. Seby Zavala out at 2nd.	R	R	R	CWS	HOU	S			0	1	2022	-0.79	1.57	-0.4	3.6	518735	543281	664874	2	2	Bot					455117			4.360028411	-139.1010387	-6.892581622	-11.22264306	31.24684861	-10.39521871
SL	2022/8/16	88	-1.6	6.99	Verlander, Justin	572041	434378		foul					3	AJ Pollock grounds into a force out, shortstop Jeremy Pena to second baseman Jose Altuve. Seby Zavala out at 2nd.	R	R	R	CWS	HOU	S			0	0	2022	0.5	0.48	0.39	3.1	518735	543281	664874	2	2	Bot					455117			3.774232655	-128.1748156	-4.355112947	4.713112016	25.8159917	-26.20144489
FF	2022/8/16	97.1	-1.3	6.98	Verlander, Justin	672820	434378	field_out	hit_into_play					11	Lenyn Sosa pops out to first baseman Yuli Gurriel on the infield fly rule.	R	R	R	CWS	HOU	X	3	popup	0	0	2022	-1.03	1.32	-0.7	3.52	518735	543281	664874	1	2	Bot	145.87	168.45			455117			3.972832586	-141.2180757	-6.695069302	-14.72426621	33.19590215	-13.1788938
CU	2022/8/16	80.5	-1.94	6.88	Verlander, Justin	664874	434378	single	hit_into_play					9	Seby Zavala singles on a line drive to left fielder Aledmys Diaz. Yasmani Grandal to 3rd. Josh Harrison to 2nd.	R	R	R	CWS	HOU	X	7	line_drive	0	0	2022	0.38	-0.75	0.69	1.88		518735	543281	1	2	Bot	86.71	130.59			455117			5.084730545	-117.2390514	-3.009796347	2.607168393	21.60604735	-38.7738781
FF	2022/8/16	97.1	-1.69	6.84	Verlander, Justin	543281	434378	single	hit_into_play					12	Josh Harrison singles on a ground ball to second baseman Jose Altuve. Jose Abreu scores. Yasmani Grandal to 2nd.	R	R	R	CWS	HOU	X	4	ground_ball	1	1	2022	-0.83	1.4	0.93	3.4	547989		518735	1	2	Bot	137.09	142.5			455117			8.869932096	-141.098942	-6.843559035	-13.10553226	30.64357813	-12.08086832
FF	2022/8/16	97.6	-1.79	6.8	Verlander, Justin	543281	434378		foul					2	Josh Harrison singles on a ground ball to second baseman Jose Altuve. Jose Abreu scores. Yasmani Grandal to 2nd.	R	R	R	CWS	HOU	S			1	0	2022	-0.96	1.27	-0.14	3.12	547989		518735	1	2	Bot					455117			6.628290619	-141.8056401	-7.268277231	-14.56897874	34.79248222	-13.52049385
FF	2022/8/16	96.9	-1.73	6.87	Verlander, Justin	543281	434378		ball					12	Josh Harrison singles on a ground ball to second baseman Jose Altuve. Jose Abreu scores. Yasmani Grandal to 2nd.	R	R	R	CWS	HOU	B			0	0	2022	-0.8	1.25	0.03	3.96	547989		518735	1	2	Bot					455117			6.527257381	-140.9739973	-5.070650454	-12.20246179	31.41110821	-14.55343338
SL	2022/8/16	87.8	-1.63	6.93	Verlander, Justin	660162	434378	strikeout	swinging_strike					9	Yoan Moncada strikes out swinging.	R	L	R	CWS	HOU	S	2		3	2	2022	-0.09	0.24	0.64	1.75	547989		518735	0	2	Bot					455117			5.64665103	-127.7069298	-6.949094132	-2.065299225	24.06327932	-28.40512098
SL	2022/8/16	90.4	-1.59	6.87	Verlander, Justin	660162	434378		ball					14	Yoan Moncada strikes out swinging.	R	L	R	CWS	HOU	B			2	2	2022	0.02	0.32	1	0.97	547989		518735	0	2	Bot					455117			6.392742881	-131.257011	-9.40594807	-1.085259512	26.38147112	-26.76640214
SL	2022/8/16	89.8	-1.7	6.94	Verlander, Justin	660162	434378		blocked_ball					14	Yoan Moncada strikes out swinging.	R	L	R	CWS	HOU	B			1	2	2022	-0.07	0.7	0.37	-0.34	547989		518735	0	2	Bot					455117			5.230447778	-130.2817214	-13.46200331	-1.741688907	24.35111202	-21.79004605
FF	2022/8/16	96.7	-1.83	6.92	Verlander, Justin	660162	434378		foul					11	Yoan Moncada strikes out swinging.	R	L	R	CWS	HOU	S			1	1	2022	-0.84	1.36	-0.37	4.09	547989		518735	0	2	Bot					455117			5.772466043	-140.6439686	-5.015324714	-12.5058748	34.09738448	-13.24775206
SL	2022/8/16	87.1	-1.58	6.96	Verlander, Justin	660162	434378		blocked_ball					14	Yoan Moncada strikes out swinging.	R	L	R	CWS	HOU	B			0	1	2022	0.43	0.21	1.09	0.22	547989		518735	0	2	Bot					455117			5.513812213	-126.4359389	-10.40164162	3.554559079	24.91709733	-28.0696566
SL	2022/8/16	86.9	-1.74	6.99	Verlander, Justin	660162	434378		swinging_strike					14	Yoan Moncada strikes out swinging.	R	L	R	CWS	HOU	S			0	0	2022	0.46	0.29	1.26	1.3	547989		518735	0	2	Bot					455117			6.200962723	-126.2386473	-7.999838559	3.675500239	25.71179844	-27.59125615
CU	2022/8/16	82	-1.87	6.88	Verlander, Justin	518735	434378	single	hit_into_play					8	Yasmani Grandal singles on a ground ball to right fielder Kyle Tucker. Jose Abreu to 3rd.	R	L	R	CWS	HOU	X	9	ground_ball	1	2	2022	0.18	-0.81	-0.09	1.4			547989	0	2	Bot	184.95	123.18			455117			3.643954381	-119.2825943	-4.233356504	1.027137733	23.8218637	-39.24124288
CU	2022/8/16	78.7	-1.93	6.82	Verlander, Justin	518735	434378		foul					4	Yasmani Grandal singles on a ground ball to right fielder Kyle Tucker. Jose Abreu to 3rd.	R	L	R	CWS	HOU	S			1	1	2022	0.57	-1.05	-0.53	2.38			547989	0	2	Bot					455117			1.970613875	-114.6385145	-0.825840626	4.574239415	23.31203097	-41.3957188
CU	2022/8/16	77.1	-2.02	6.9	Verlander, Justin	518735	434378		ball					11	Yasmani Grandal singles on a ground ball to right fielder Kyle Tucker. Jose Abreu to 3rd.	R	L	R	CWS	HOU	B			0	1	2022	0.55	-1.08	-1.33	2.84			547989	0	2	Bot					455117			0.479224245	-112.3070495	0.331900156	4.531513383	21.49934957	-41.5822565
FF	2022/8/16	94.9	-1.78	7	Verlander, Justin	518735	434378		called_strike					12	Yasmani Grandal singles on a ground ball to right fielder Kyle Tucker. Jose Abreu to 3rd.	R	L	R	CWS	HOU	S			0	0	2022	-0.88	1.38	0.32	3.52			547989	0	2	Bot					455117			7.403585878	-137.8320997	-6.453071603	-12.93157635	32.24212883	-13.33860043
SL	2022/8/16	86.5	-1.65	6.89	Verlander, Justin	547989	434378	single	hit_into_play					14	Jose Abreu singles on a ground ball to right fielder Kyle Tucker.	R	R	R	CWS	HOU	X	9	ground_ball	1	2	2022	0.44	0.08	1.21	1.84				0	2	Bot	167.4	124.19			455117			5.877789067	-125.8578188	-5.987204339	3.549029136	24.62972141	-30.30787251
CU	2022/8/16	80.5	-1.77	6.82	Verlander, Justin	547989	434378		foul					14	Jose Abreu singles on a ground ball to right fielder Kyle Tucker.	R	R	R	CWS	HOU	S			1	2	2022	0.73	-0.74	0.04	1.4				0	2	Bot					455117			2.627308229	-117.2131882	-3.965390486	6.224140686	21.68115408	-38.51159375
FF	2022/8/16	97	-1.39	6.91	Verlander, Justin	547989	434378		foul					3	Jose Abreu singles on a ground ball to right fielder Kyle Tucker.	R	R	R	CWS	HOU	S			1	2	2022	-0.77	1.57	0.6	3.1				0	2	Bot					455117			7.049502062	-140.9234916	-8.167299088	-11.88028124	32.5014727	-9.60757564
FF	2022/8/16	95.7	-1.33	6.87	Verlander, Justin	547989	434378		foul					12	Jose Abreu singles on a ground ball to right fielder Kyle Tucker.	R	R	R	CWS	HOU	S			1	1	2022	-0.74	1.45	1.31	2.56				0	2	Bot					455117			8.597256588	-138.8932717	-9.012299632	-11.48029042	31.45591443	-11.45544446
FF	2022/8/16	95.2	-1.51	6.97	Verlander, Justin	547989	434378		called_strike					3	Jose Abreu singles on a ground ball to right fielder Kyle Tucker.	R	R	R	CWS	HOU	S			1	0	2022	-0.98	1.45	0.35	3.33				0	2	Bot					455117			7.029406753	-138.3162875	-7.069234786	-14.14556937	32.72831014	-12.16651419
FF	2022/8/16	94	-1.47	7	Verlander, Justin	547989	434378		ball					14	Jose Abreu singles on a ground ball to right fielder Kyle Tucker.	R	R	R	CWS	HOU	B			0	0	2022	-0.83	1.6	0.4	1.23				0	2	Bot					455117			6.613108411	-136.2089446	-12.62924813	-11.78257229	29.77059578	-9.683385677
CU	2022/8/16	78.6	-1.77	6.95	Verlander, Justin	650391	434378	field_out	hit_into_play					4	Eloy Jimenez grounds out, third baseman Alex Bregman to first baseman Yuli Gurriel.	R	R	R	CWS	HOU	X	5	ground_ball	1	0	2022	0.45	-0.88	-0.33	2.63				2	1	Bot	98.8	168.94			455117			2.273861234	-114.4778441	-0.910327051	3.507798905	21.72094907	-39.92154718
FF	2022/8/16	93.6	-1.4	7.04	Verlander, Justin	650391	434378		ball					11	Eloy Jimenez grounds out, third baseman Alex Bregman to first baseman Yuli Gurriel.	R	R	R	CWS	HOU	B			0	0	2022	-0.91	1.56	-0.88	3.87				2	1	Bot					455117			3.35097828	-136.0956435	-5.79258047	-12.07375564	32.51630365	-11.79564023
FF	2022/8/16	95	-1.54	7.03	Verlander, Justin	683734	434378	field_out	hit_into_play					12	Andrew Vaughn flies out sharply to center fielder Mauricio Dubon.	R	R	R	CWS	HOU	X	8	fly_ball	0	0	2022	-0.8	1.44	0.33	3.65				1	1	Bot	89.46	47.53			455117			6.623510208	-138.1208452	-6.39187161	-11.65904527	29.73194728	-12.46217041
SL	2022/8/16	87.3	-1.57	6.96	Verlander, Justin	572041	434378	field_out	hit_into_play					9	AJ Pollock lines out to left fielder Aledmys Diaz.	R	R	R	CWS	HOU	X	7	line_drive	1	2	2022	0.22	0.05	0.35	2.1				0	1	Bot	47.64	112.15			455117			4.16224025	-127.1005473	-5.642100986	1.534845427	25.45431246	-30.72247323
SL	2022/8/16	88.1	-1.5	6.92	Verlander, Justin	572041	434378		ball					14	AJ Pollock lines out to left fielder Aledmys Diaz.	R	R	R	CWS	HOU	B			0	2	2022	0.53	0.4	1.78	0.83				0	1	Bot					455117			6.816913226	-127.9746709	-9.47645893	4.484323446	24.95243049	-26.06811721
FF	2022/8/16	95.9	-1.37	7	Verlander, Justin	572041	434378		foul					6	AJ Pollock lines out to left fielder Aledmys Diaz.	R	R	R	CWS	HOU	S			0	1	2022	-0.88	1.58	0.57	2.54				0	1	Bot					455117			7.073768618	-139.2837394	-9.680247024	-13.05108154	31.36718813	-9.555687637
FF	2022/8/16	94.9	-1.43	7.04	Verlander, Justin	572041	434378		foul					5	AJ Pollock lines out to left fielder Aledmys Diaz.	R	R	R	CWS	HOU	S			0	0	2022	-0.83	1.43	-0.05	2.83				0	1	Bot					455117			5.434340723	-137.9600079	-8.52324983	-11.78882452	28.27753048	-12.26435583
SL	2022/8/10	87.1	-1.58	6.86	Verlander, Justin	650619	434378	field_out	hit_into_play					12	Meibrys Viloria flies out to center fielder Mauricio Dubon.	R	L	R	HOU	TEX	X	8	fly_ball	3	2	2022	0.49	0.42	0.01	3.35				2	6	Top	115.8	91.72			455117			2.797378077	-126.7169122	-3.06279465	4.57154741	28.4148619	-27.18886387
FF	2022/8/10	95.4	-1.65	6.84	Verlander, Justin	650619	434378		ball					11	Meibrys Viloria flies out to center fielder Mauricio Dubon.	R	L	R	HOU	TEX	B			2	2	2022	-0.97	1.63	-1.47	3.46				2	6	Top					455117			2.620793826	-138.6724071	-6.787520198	-12.97797411	36.79109564	-9.832943429
SL	2022/8/10	87.8	-1.51	6.94	Verlander, Justin	650619	434378		ball					14	Meibrys Viloria flies out to center fielder Mauricio Dubon.	R	L	R	HOU	TEX	B			1	2	2022	0.57	0.63	0.11	1.19				2	6	Top					455117			2.731716886	-127.594874	-9.015781018	5.579193425	28.36831943	-23.50983482
SL	2022/8/10	86.6	-1.6	7	Verlander, Justin	650619	434378		ball					14	Meibrys Viloria flies out to center fielder Mauricio Dubon.	R	L	R	HOU	TEX	B			0	2	2022	0.7	0.4	1.17	1.33				2	6	Top					455117			5.168206549	-125.8381927	-8.007505479	6.18898018	28.37596913	-26.34776884
FF	2022/8/10	94.2	-1.53	6.92	Verlander, Justin	650619	434378		foul					1	Meibrys Viloria flies out to center fielder Mauricio Dubon.	R	L	R	HOU	TEX	S			0	1	2022	-0.96	1.7	-0.78	2.67				2	6	Top					455117			4.044315928	-136.6739227	-8.940476507	-12.92342628	35.52520332	-9.088343189
CU	2022/8/10	79.5	-1.81	6.91	Verlander, Justin	650619	434378		foul					4	Meibrys Viloria flies out to center fielder Mauricio Dubon.	R	L	R	HOU	TEX	S			0	0	2022	0.36	-0.36	-0.49	2.14				2	6	Top					455117			2.196467632	-115.6747266	-2.956121642	2.771815857	24.12561145	-34.95500118
FF	2022/8/10	95.8	-1.4	7.01	Verlander, Justin	665750	434378	sac_fly	hit_into_play					3	Leody Taveras out on a sacrifice fly to center fielder Mauricio Dubon. Adolis Garcia scores.	R	L	R	HOU	TEX	X	8	fly_ball	2	2	2022	-0.77	1.45	0.66	3.46	666969			1	6	Top	103.97	84.97			455117			7.128868308	-139.1821481	-6.929739452	-11.68361116	34.68257739	-11.95161266
CU	2022/8/10	80.2	-1.74	6.91	Verlander, Justin	665750	434378		blocked_ball					13	Leody Taveras out on a sacrifice fly to center fielder Mauricio Dubon. Adolis Garcia scores.	R	L	R	HOU	TEX	B			1	2	2022	0.52	-0.67	-0.57	0.93	666969			1	6	Top					455117			1.60854853	-116.6220076	-5.135255814	4.308906396	25.29011224	-37.36792873
FF	2022/8/10	96.1	-1.58	7.01	Verlander, Justin	665750	434378		ball					12	Leody Taveras out on a sacrifice fly to center fielder Mauricio Dubon. Adolis Garcia scores.	R	L	R	HOU	TEX	B			0	2	2022	-0.77	1.56	0.78	4.52	666969			1	6	Top					455117			7.91764726	-139.5199055	-4.376367487	-12.03893876	37.51242676	-11.09689086
FF	2022/8/10	94.7	-1.41	7.05	Verlander, Justin	665750	434378		foul					12	Leody Taveras out on a sacrifice fly to center fielder Mauricio Dubon. Adolis Garcia scores.	R	L	R	HOU	TEX	S			0	1	2022	-0.85	1.6	0.48	3.88	666969			1	6	Top					455117			6.77430599	-137.5248933	-6.04997724	-12.37483977	34.45011277	-10.804317
FF	2022/8/10	94.3	-1.55	7.11	Verlander, Justin	665750	434378		swinging_strike					12	Leody Taveras out on a sacrifice fly to center fielder Mauricio Dubon. Adolis Garcia scores.	R	L	R	HOU	TEX	S			0	0	2022	-0.99	1.61	0.4	3.98	666969			1	6	Top					455117			7.225869651	-137.0383152	-5.904991049	-14.1879156	33.72962127	-10.76453021
CU	2022/8/10	79.9	-1.78	6.86	Verlander, Justin	663993	434378	field_out	hit_into_play					8	Nathaniel Lowe flies out to right fielder Kyle Tucker. Adolis Garcia to 3rd.	R	L	R	HOU	TEX	X	9	fly_ball	2	2	2022	0.93	-1.01	0.18	1.45		666969		0	6	Top	185.73	82.73			455117			2.547009858	-116.1998159	-3.187845492	7.770550336	25.49375952	-40.71684483
CU	2022/8/10	80.8	-1.85	6.78	Verlander, Justin	663993	434378		blocked_ball					14	Nathaniel Lowe flies out to right fielder Kyle Tucker. Adolis Garcia to 3rd.	R	L	R	HOU	TEX	B			1	2	2022	0.93	-0.73	1.32	0.42		666969		0	6	Top					455117			5.26394554	-117.411012	-5.958335593	7.296416992	26.76971199	-37.74809884
CU	2022/8/10	79.8	-1.75	6.91	Verlander, Justin	663993	434378		foul					13	Nathaniel Lowe flies out to right fielder Kyle Tucker. Adolis Garcia to 3rd.	R	L	R	HOU	TEX	S			1	2	2022	0.67	-0.7	-0.45	1.35		666969		0	6	Top					455117			1.588582481	-116.2037062	-4.123550039	5.728061743	23.36832512	-37.92033147
CU	2022/8/10	79.5	-1.8	6.92	Verlander, Justin	663993	434378		foul					6	Nathaniel Lowe flies out to right fielder Kyle Tucker. Adolis Garcia to 3rd.	R	L	R	HOU	TEX	S			1	2	2022	0.8	-0.73	0.74	2.4		666969		0	6	Top					455117			4.027457115	-115.6174001	-1.655318161	6.230503477	25.17141768	-38.54627284
FF	2022/8/10	95.1	-1.57	7.02	Verlander, Justin	663993	434378		foul					1	Nathaniel Lowe flies out to right fielder Kyle Tucker. Adolis Garcia to 3rd.	R	L	R	HOU	TEX	S			1	2	2022	-0.84	1.67	-0.67	3.41		666969		0	6	Top					455117			4.219798334	-138.1946394	-7.451589858	-11.72492611	34.38904586	-9.298598632
FF	2022/8/10	94.6	-1.59	7.02	Verlander, Justin	663993	434378		swinging_strike					1	Nathaniel Lowe flies out to right fielder Kyle Tucker. Adolis Garcia to 3rd.	R	L	R	HOU	TEX	S			1	1	2022	-1.04	1.69	-0.5	3.34		666969		0	6	Top					455117			5.138778138	-137.5007548	-7.55813732	-14.39194247	33.74849283	-9.29002875
FF	2022/8/10	93.8	-1.48	7.13	Verlander, Justin	663993	434378		ball					13	Nathaniel Lowe flies out to right fielder Kyle Tucker. Adolis Garcia to 3rd.	R	L	R	HOU	TEX	B			0	1	2022	-1.09	1.47	-1.37	2.42			666969	0	6	Top					455117			2.669846737	-136.2285466	-9.531961009	-14.10641335	33.54316056	-11.96364232
CU	2022/8/10	78.8	-1.77	6.95	Verlander, Justin	663993	434378		foul					14	Nathaniel Lowe flies out to right fielder Kyle Tucker. Adolis Garcia to 3rd.	R	L	R	HOU	TEX	S			0	0	2022	0.83	-0.81	1.01	1.95			666969	0	6	Top					455117			4.481213567	-114.6757359	-2.449715857	6.271853644	24.09884415	-38.94099026
FF	2022/8/10	92.6	-1.4	7.08	Verlander, Justin	666969	434378	single	hit_into_play					13	Adolis Garcia singles on a ground ball to third baseman Alex Bregman.	R	R	R	HOU	TEX	X	5	ground_ball	0	0	2022	-0.89	1.62	-1.07	2.32				0	6	Top	86.39	163.22			455117			2.768539817	-134.4526113	-9.734251949	-11.42743021	32.07338969	-10.56388868
CU	2022/8/10	79.3	-1.61	6.9	Verlander, Justin	608369	434378	strikeout	swinging_strike_blocked					13	Corey Seager strikes out swinging.	R	L	R	HOU	TEX	S	2		1	2	2022	0.52	-0.96	-0.18	0.84				2	5	Top					455117			2.141947922	-115.4004649	-4.600499759	4.181780204	24.46396791	-39.89570567
CU	2022/8/10	79.5	-1.7	6.88	Verlander, Justin	608369	434378		foul					13	Corey Seager strikes out swinging.	R	L	R	HOU	TEX	S			1	1	2022	0.69	-1.13	-0.87	1.96				2	5	Top					455117			0.533486611	-115.7512174	-1.802798881	5.996306286	24.8241807	-42.11345975
FF	2022/8/10	94.4	-1.56	7	Verlander, Justin	608369	434378		ball					11	Corey Seager strikes out swinging.	R	L	R	HOU	TEX	B			0	1	2022	-0.87	1.55	-1.09	3.61				2	5	Top					455117			3.137128287	-137.1824738	-6.447873406	-11.70886288	34.09145657	-11.38966752
FF	2022/8/10	94.6	-1.37	7.02	Verlander, Justin	608369	434378		called_strike					13	Corey Seager strikes out swinging.	R	L	R	HOU	TEX	S			0	0	2022	-0.88	1.53	-0.9	1.97				2	5	Top					455117			3.138822299	-137.2104388	-10.73085197	-11.74197249	34.51621137	-10.52609047
FF	2022/8/10	94.7	-1.38	7.06	Verlander, Justin	543760	434378	field_out	hit_into_play					3	Marcus Semien flies out to right fielder Kyle Tucker.	R	R	R	HOU	TEX	X	9	fly_ball	0	1	2022	-0.64	1.72	0.7	3.11				1	5	Top	191.94	99.73			455117			6.821764593	-137.4939836	-8.360096482	-9.759744918	34.64340701	-8.68026704
CU	2022/8/10	77.5	-1.77	6.94	Verlander, Justin	543760	434378		called_strike					5	Marcus Semien flies out to right fielder Kyle Tucker.	R	R	R	HOU	TEX	S			0	0	2022	0.61	-0.94	-0.23	2.16				1	5	Top					455117			2.153030337	-112.8095191	-1.482356849	4.729832318	23.13059038	-40.06249335
FF	2022/8/10	93.4	-1.42	7.09	Verlander, Justin	669352	434378	field_out	hit_into_play					11	Bubba Thompson grounds out, third baseman Alex Bregman to first baseman Yuli Gurriel.	R	R	R	HOU	TEX	X	5	ground_ball	0	0	2022	-1.1	1.62	-0.88	2.81				0	5	Top	112.76	179.65			455117			3.760610491	-135.6163653	-8.663492015	-14.31084037	34.6891969	-10.49027815
CU	2022/8/10	80	-1.65	6.89	Verlander, Justin	543543	434378	strikeout	swinging_strike					7	Brad Miller strikes out swinging.	R	L	R	HOU	TEX	S	2		1	2	2022	0.78	-0.86	-0.56	1.87				2	4	Top					455117			0.910909038	-116.3768673	-2.619271207	6.822986535	25.13244367	-39.60364509
SL	2022/8/10	86.7	-1.4	6.98	Verlander, Justin	543543	434378		ball					14	Brad Miller strikes out swinging.	R	L	R	HOU	TEX	B			0	2	2022	0.47	0.24	0.71	-0.04				2	4	Top					455117			4.082508598	-125.7958198	-10.99082476	4.146065625	25.56483123	-27.58295313
CU	2022/8/10	80.6	-1.63	6.87	Verlander, Justin	543543	434378		called_strike					8	Brad Miller strikes out swinging.	R	L	R	HOU	TEX	S			0	1	2022	0.56	-0.7	0.09	1.63				2	4	Top					455117			2.749972526	-117.3025858	-3.554395864	4.52368046	24.66125	-38.11196288
CU	2022/8/10	78.5	-1.73	6.95	Verlander, Justin	543543	434378		called_strike					4	Brad Miller strikes out swinging.	R	L	R	HOU	TEX	S			0	0	2022	0.66	-0.98	-0.4	2.83				2	4	Top					455117			1.627983791	-114.1904463	-0.160616997	5.4046103	23.89048345	-40.88878996
SL	2022/8/10	89.4	-1.36	6.9	Verlander, Justin	677649	434378	strikeout	swinging_strike					14	Ezequiel Duran strikes out swinging.	R	R	R	HOU	TEX	S	2		0	2	2022	0.39	0.83	0.36	1.41				1	4	Top					455117			3.391263199	-129.8381561	-9.185810791	3.667318647	28.10627625	-20.9890607
SL	2022/8/10	88.3	-1.43	6.85	Verlander, Justin	677649	434378		swinging_strike					9	Ezequiel Duran strikes out swinging.	R	R	R	HOU	TEX	S			0	1	2022	0.38	0.7	0.73	1.74				1	4	Top					455117			4.438730765	-128.3571088	-7.77892363	3.306237728	27.18893076	-22.94686298
FF	2022/8/10	94.6	-1.29	7.06	Verlander, Justin	677649	434378		swinging_strike					1	Ezequiel Duran strikes out swinging.	R	R	R	HOU	TEX	S			0	0	2022	-0.88	1.87	-0.43	3.46				1	4	Top					455117			4.164412156	-137.3892287	-7.729181505	-12.02980265	37.03593759	-7.015650438
FF	2022/8/10	96.4	-1.3	6.95	Verlander, Justin	650619	434378	sac_fly	hit_into_play					4	Meibrys Viloria out on a sacrifice fly to left fielder Chas McCormick. Leody Taveras scores.	R	L	R	HOU	TEX	X	7	fly_ball	3	2	2022	-1.11	1.55	-0.78	2.15	665750			0	4	Top	70.63	76.56			455117			3.903400213	-139.8771531	-10.56303322	-15.42978157	35.97157853	-9.479522564
FF	2022/8/10	95.8	-1.31	6.99	Verlander, Justin	650619	434378		ball					11	Meibrys Viloria out on a sacrifice fly to left fielder Chas McCormick. Leody Taveras scores.	R	L	R	HOU	TEX	B			2	2	2022	-0.83	1.88	-0.5	3.92	665750			0	4	Top					455117			3.993978822	-139.1211859	-6.610634617	-11.63522532	37.86574715	-6.606408001
FF	2022/8/10	95.4	-1.38	7	Verlander, Justin	650619	434378		foul_tip					1	Meibrys Viloria out on a sacrifice fly to left fielder Chas McCormick. Leody Taveras scores.	R	L	R	HOU	TEX	S			2	1	2022	-1.04	1.59	-0.77	2.64	665750			0	4	Top					455117			3.91806099	-138.5340273	-9.26793718	-14.21405185	35.58553142	-9.835414748
FF	2022/8/10	94.7	-1.3	7	Verlander, Justin	650619	434378		foul_tip					1	Meibrys Viloria out on a sacrifice fly to left fielder Chas McCormick. Leody Taveras scores.	R	L	R	HOU	TEX	S			2	0	2022	-0.96	1.7	-0.38	2.84	665750			0	4	Top					455117			4.523270102	-137.5398474	-8.856591095	-13.15911346	35.16577543	-8.778729455
FF	2022/8/10	94.8	-1.48	7.07	Verlander, Justin	650619	434378		ball					11	Meibrys Viloria out on a sacrifice fly to left fielder Chas McCormick. Leody Taveras scores.	R	L	R	HOU	TEX	B			1	0	2022	-1	1.61	-1.6	3.64	665750			0	4	Top					455117			1.917611112	-137.8243375	-6.77820105	-13.10791602	35.49077333	-10.39229228
FF	2022/8/10	95.2	-1.49	7.03	Verlander, Justin	650619	434378		ball					11	Meibrys Viloria out on a sacrifice fly to left fielder Chas McCormick. Leody Taveras scores.	R	L	R	HOU	TEX	B			0	0	2022	-1.07	1.59	-1.82	3.47	665750			0	4	Top					455117			1.547579331	-138.4388611	-7.114969764	-14.03318398	35.84452052	-10.41332336
SL	2022/8/10	88.3	-1.49	7	Verlander, Justin	665750	434378	triple	hit_into_play					9	Leody Taveras triples (1) on a sharp fly ball to center fielder Mauricio Dubon. Nathaniel Lowe scores.	R	L	R	HOU	TEX	X	8	fly_ball	2	2	2022	0.39	0.41	0.42	1.81			663993	0	4	Top	156.16	34.45			455117			3.815252142	-128.4553597	-7.349075439	3.555591993	26.94840045	-26.3295201
SL	2022/8/10	87.5	-1.54	6.99	Verlander, Justin	665750	434378		blocked_ball					14	Leody Taveras triples (1) on a sharp fly ball to center fielder Mauricio Dubon. Nathaniel Lowe scores.	R	L	R	HOU	TEX	B			1	2	2022	0.36	0.3	0.86	0.91			663993	0	4	Top					455117			5.029219762	-127.1288048	-9.04967558	2.726347212	28.24483838	-27.15410607
FF	2022/8/10	95.7	-1.35	7.07	Verlander, Justin	665750	434378		foul					3	Leody Taveras triples (1) on a sharp fly ball to center fielder Mauricio Dubon. Nathaniel Lowe scores.	R	L	R	HOU	TEX	S			1	2	2022	-0.94	1.69	0.63	3.58			663993	0	4	Top					455117			7.283989441	-138.8090476	-7.2375129	-13.90178776	37.09160959	-8.924647973
FF	2022/8/10	94.8	-1.46	7.08	Verlander, Justin	665750	434378		swinging_strike					5	Leody Taveras triples (1) on a sharp fly ball to center fielder Mauricio Dubon. Nathaniel Lowe scores.	R	L	R	HOU	TEX	S			1	1	2022	-0.76	1.83	-0.1	3.04			663993	0	4	Top					455117			5.235471881	-137.6243228	-8.846788733	-10.93532065	36.2841806	-7.095402125
FF	2022/8/10	95	-1.55	7.09	Verlander, Justin	665750	434378		swinging_strike					11	Leody Taveras triples (1) on a sharp fly ball to center fielder Mauricio Dubon. Nathaniel Lowe scores.	R	L	R	HOU	TEX	S			1	0	2022	-0.7	1.8	-0.36	3.82			663993	0	4	Top					455117			4.652546997	-137.9238842	-6.779595689	-10.04852601	37.03959976	-7.957675728
FF	2022/8/10	93	-1.38	7.18	Verlander, Justin	665750	434378		ball					12	Leody Taveras triples (1) on a sharp fly ball to center fielder Mauricio Dubon. Nathaniel Lowe scores.	R	L	R	HOU	TEX	B			0	0	2022	-0.7	1.89	1.24	4.2			663993	0	4	Top					455117			8.191014349	-134.9449858	-5.835607487	-10.6159911	35.45837454	-8.103404915
CU	2022/8/10	79.2	-1.59	6.98	Verlander, Justin	663993	434378	single	hit_into_play					6	Nathaniel Lowe singles on a line drive to left fielder Chas McCormick.	R	L	R	HOU	TEX	X	7	line_drive	0	1	2022	0.54	-0.91	0.38	2.72				0	4	Top	92.96	106.52			455117			3.272070021	-115.2753863	-0.719011305	4.058750311	24.81106116	-40.26464746
FF	2022/8/10	94.1	-1.34	7.08	Verlander, Justin	663993	434378		swinging_strike					1	Nathaniel Lowe singles on a line drive to left fielder Chas McCormick.	R	L	R	HOU	TEX	S			0	0	2022	-0.81	1.8	-0.5	3.09				0	4	Top					455117			3.95696015	-136.6680043	-8.447835346	-10.98886257	35.58641139	-7.987760283
SL	2022/8/10	87.8	-1.37	7.05	Verlander, Justin	666969	434378	strikeout	swinging_strike					14	Adolis Garcia strikes out swinging.	R	R	R	HOU	TEX	S	2		2	2	2022	0.33	0.39	0.43	1.02			608369	2	3	Top					455117			3.657177564	-127.5511519	-9.182541924	2.778466758	29.1992161	-26.05816221
CU	2022/8/10	80.4	-1.6	6.94	Verlander, Justin	666969	434378		blocked_ball					14	Adolis Garcia strikes out swinging.	R	R	R	HOU	TEX	B			1	2	2022	0.65	-0.84	1.38	-0.33			608369	2	3	Top					455117			5.348016188	-116.7922199	-7.690366432	4.728998071	25.18915255	-38.33626069
FF	2022/8/10	93	-1.37	7.15	Verlander, Justin	666969	434378		foul					13	Adolis Garcia strikes out swinging.	R	R	R	HOU	TEX	S			1	1	2022	-0.83	1.56	-0.99	2.43			608369	2	3	Top					455117			2.773408655	-135.0195475	-9.596460534	-10.72248049	32.1605625	-11.12809593
FF	2022/8/10	94.4	-1.29	7.09	Verlander, Justin	666969	434378		called_strike					5	Adolis Garcia strikes out swinging.	R	R	R	HOU	TEX	S			1	0	2022	-0.86	1.5	-0.21	2.38			608369	2	3	Top					455117			4.70904896	-137.0571868	-9.764465534	-11.93243406	33.21261376	-11.29835192
FF	2022/8/10	94	-1.58	7.1	Verlander, Justin	666969	434378		ball					11	Adolis Garcia strikes out swinging.	R	R	R	HOU	TEX	B			0	0	2022	-0.72	1.67	-0.84	3.42			608369	2	3	Top					455117			3.494654818	-136.6229853	-7.44502855	-9.802934863	32.70957632	-9.776041048
SL	2022/8/10	87.2	-1.44	7.04	Verlander, Justin	608369	434378	single	hit_into_play					5	Corey Seager singles on a sharp ground ball to right fielder Kyle Tucker.	R	L	R	HOU	TEX	X	9	ground_ball	0	0	2022	0.52	0.41	0.25	2.25				2	3	Top	165.52	96.57			455117			2.968674732	-126.8336184	-6.148246934	5.032600864	26.62261277	-26.66649371
SL	2022/8/10	86.9	-1.52	6.95	Verlander, Justin	543760	434378	field_out	hit_into_play					14	Marcus Semien grounds out, third baseman Alex Bregman to first baseman Yuli Gurriel.	R	R	R	HOU	TEX	X	5	ground_ball	0	1	2022	0.47	0.4	0.09	1.46				1	3	Top	115.8	177.23			455117			2.880290394	-126.3572393	-7.708495076	4.42354731	26.62046553	-26.49003666
CU	2022/8/10	79.5	-1.58	6.99	Verlander, Justin	543760	434378		called_strike					9	Marcus Semien grounds out, third baseman Alex Bregman to first baseman Yuli Gurriel.	R	R	R	HOU	TEX	S			0	0	2022	0.39	-0.61	0.78	2.11				1	3	Top					455117			4.419054797	-115.6213873	-2.700479185	2.526574539	23.8748582	-37.28782814
SL	2022/8/10	86.6	-1.46	6.95	Verlander, Justin	669352	434378	strikeout	swinging_strike_blocked					14	Bubba Thompson strikes out swinging.	R	R	R	HOU	TEX	S	2		1	2	2022	0.65	0.2	0.49	0.67				0	3	Top					455117			3.304180954	-125.7564343	-9.070499774	6.085774466	28.06009386	-28.25236326
CU	2022/8/10	81.2	-1.52	6.83	Verlander, Justin	669352	434378		ball					14	Bubba Thompson strikes out swinging.	R	R	R	HOU	TEX	B			0	2	2022	0.59	-1.03	1.61	-0.45				0	3	Top					455117			5.848534046	-117.8943144	-7.547759041	4.114316653	26.3770441	-40.18879669
CU	2022/8/10	78.3	-1.62	7.04	Verlander, Justin	669352	434378		foul					7	Bubba Thompson strikes out swinging.	R	R	R	HOU	TEX	S			0	1	2022	0.84	-1.04	-0.62	2.06				0	3	Top					455117			0.605117447	-113.9197554	-1.839885034	7.118152467	24.70457926	-40.94837625
FF	2022/8/10	93.4	-1.4	7.06	Verlander, Justin	669352	434378		called_strike					14	Bubba Thompson strikes out swinging.	R	R	R	HOU	TEX	S			0	0	2022	-0.8	1.63	0.84	2.07				0	3	Top					455117			7.465591529	-135.4007634	-10.49777964	-11.60209912	34.19659204	-9.833636921
CH	2022/8/10	87.5	-1.59	6.78	Verlander, Justin	543543	434378	field_out	hit_into_play					8	Brad Miller grounds out, first baseman Yuli Gurriel to pitcher Justin Verlander.	R	L	R	HOU	TEX	X	3	ground_ball	1	1	2022	-1.2	0.92	-0.07	1.78				2	2	Top	146.72	166.31			455117			6.115654619	-127.1549203	-7.755637922	-14.33310766	27.33077428	-20.6971621
FF	2022/8/10	94.7	-1.22	7.08	Verlander, Justin	543543	434378		foul					8	Brad Miller grounds out, first baseman Yuli Gurriel to pitcher Justin Verlander.	R	L	R	HOU	TEX	S			1	0	2022	-0.85	1.66	-0.05	1.95				2	2	Top					455117			4.917835472	-137.3940856	-11.25285037	-11.8886417	33.23399116	-8.822964162
CU	2022/8/10	77.4	-1.6	7.01	Verlander, Justin	543543	434378		ball					11	Brad Miller grounds out, first baseman Yuli Gurriel to pitcher Justin Verlander.	R	L	R	HOU	TEX	B			0	0	2022	0.75	-0.99	-1.78	3.34				2	2	Top					455117			-1.741801686	-112.608462	0.988246989	6.653658008	23.45797014	-40.93589231
SL	2022/8/10	87.9	-1.46	6.98	Verlander, Justin	677649	434378	field_out	hit_into_play					5	Ezequiel Duran grounds out softly, pitcher Justin Verlander to first baseman Yuli Gurriel.	R	R	R	HOU	TEX	X	1	ground_ball	0	1	2022	0.63	0.54	0.06	2.7				1	2	Top	137.07	190.9			455117			2.37492845	-127.9367293	-5.30242961	6.321247642	27.84977951	-25.36826413
SL	2022/8/10	87.6	-1.69	6.98	Verlander, Justin	677649	434378		foul					8	Ezequiel Duran grounds out softly, pitcher Justin Verlander to first baseman Yuli Gurriel.	R	R	R	HOU	TEX	S			0	0	2022	0.27	0.7	0.14	1.79				1	2	Top					455117			3.855517997	-127.3508978	-7.822080696	2.131224005	25.67942157	-23.1429664
SL	2022/8/10	85.7	-1.45	7.05	Verlander, Justin	650619	434378	strikeout	swinging_strike					1	Meibrys Viloria strikes out swinging.	R	L	R	HOU	TEX	S	2		2	2	2022	0.39	0.41	-0.35	3.05				0	2	Top					455117			1.786269729	-124.8466203	-3.999320997	3.745902028	24.77082406	-27.29932854
FF	2022/8/10	95.5	-1.45	6.98	Verlander, Justin	650619	434378		ball					11	Meibrys Viloria strikes out swinging.	R	L	R	HOU	TEX	B			1	2	2022	-0.9	1.71	-1.35	3.81				0	2	Top					455117			2.258054448	-138.8968056	-6.432190621	-12.08338986	36.02212978	-8.930221907
FF	2022/8/10	95.2	-1.54	7.02	Verlander, Justin	650619	434378		swinging_strike					11	Meibrys Viloria strikes out swinging.	R	L	R	HOU	TEX	S			1	1	2022	-0.91	1.85	-0.83	3.36				0	2	Top					455117			3.8918359	-138.2529957	-7.950241573	-12.54492962	35.46049026	-6.873481834
FF	2022/8/10	92.6	-1.42	7.13	Verlander, Justin	650619	434378		called_strike					7	Meibrys Viloria strikes out swinging.	R	L	R	HOU	TEX	S			1	0	2022	-0.75	1.85	-0.52	1.77				0	2	Top					455117			3.896093832	-134.2606921	-11.6612782	-9.9299487	32.04651484	-7.44617212
FF	2022/8/10	93.9	-1.5	7.12	Verlander, Justin	650619	434378		ball					11	Meibrys Viloria strikes out swinging.	R	L	R	HOU	TEX	B			0	0	2022	-0.93	1.8	-1.63	3.46				0	2	Top					455117			1.717970765	-136.4588199	-7.628296034	-11.91710204	33.71952865	-8.216522034
FF	2022/8/10	95.9	-1.43	7.01	Verlander, Justin	665750	434378	field_out	hit_into_play					14	Leody Taveras grounds out to first baseman Yuli Gurriel.	R	L	R	HOU	TEX	X	3	ground_ball	0	0	2022	-0.75	1.58	1.04	2.47		608369	666969	2	1	Top	157.64	164.49			455117			8.171360242	-138.9569673	-9.789090516	-11.71896545	36.00741157	-9.563806365
CU	2022/8/10	81.7	-1.67	6.86	Verlander, Justin	663993	434378	strikeout	swinging_strike_blocked					14	Nathaniel Lowe strikes out swinging.	R	L	R	HOU	TEX	S	2		1	2	2022	0.59	-1.04	0.33	0.97		608369	666969	1	1	Top					455117			3.36804075	-118.8708694	-4.611375491	4.857480493	25.12236009	-41.19746728
CU	2022/8/10	80.8	-1.69	6.97	Verlander, Justin	663993	434378		foul					9	Nathaniel Lowe strikes out swinging.	R	L	R	HOU	TEX	S			1	2	2022	0.72	-0.77	0.38	1.83		608369	666969	1	1	Top					455117			3.217724092	-117.5708093	-3.198046053	5.834325864	26.63092175	-38.74474265
CU	2022/8/10	81.1	-1.75	6.9	Verlander, Justin	663993	434378		blocked_ball					14	Nathaniel Lowe strikes out swinging.	R	L	R	HOU	TEX	B			0	2	2022	0.44	-0.88	0.25	-0.16		608369	666969	1	1	Top					455117			3.602309561	-117.9401672	-7.379457643	3.321997481	25.05999919	-38.97399578
FF	2022/8/10	96.3	-1.56	7.02	Verlander, Justin	663993	434378		foul					2	Nathaniel Lowe strikes out swinging.	R	L	R	HOU	TEX	S			0	2	2022	-0.79	1.68	-0.13	3.36		608369	666969	1	1	Top					455117			5.53465868	-139.804776	-7.805916239	-11.67090354	35.27652959	-8.632676179
FF	2022/8/10	95.9	-1.51	7.1	Verlander, Justin	663993	434378		foul					5	Nathaniel Lowe strikes out swinging.	R	L	R	HOU	TEX	S			0	2	2022	-0.54	1.59	0	2.47		608369	666969	1	1	Top					455117			5.170852713	-139.1897663	-10.09719479	-8.261992983	33.50956694	-9.410408114
FF	2022/8/10	95.6	-1.54	7.03	Verlander, Justin	663993	434378		foul					1	Nathaniel Lowe strikes out swinging.	R	L	R	HOU	TEX	S			0	2	2022	-0.75	1.49	-0.44	3.34		608369	666969	1	1	Top					455117			4.554583512	-138.9121317	-7.344578452	-10.7145045	34.37489223	-11.409742
CU	2022/8/10	80.5	-1.61	6.98	Verlander, Justin	663993	434378		foul					9	Nathaniel Lowe strikes out swinging.	R	L	R	HOU	TEX	S			0	1	2022	0.37	-0.86	0.56	1.47		608369	666969	1	1	Top					455117			4.090045833	-117.094569	-3.85349254	2.541416081	23.34974643	-39.48218651
FF	2022/8/10	94.8	-1.54	7.09	Verlander, Justin	663993	434378		foul					2	Nathaniel Lowe strikes out swinging.	R	L	R	HOU	TEX	S			0	0	2022	-0.49	1.88	0.15	2.98		608369	666969	1	1	Top					455117			5.487469601	-137.6354847	-9.113502057	-7.600866031	35.10894831	-6.419188895
FF	2022/8/10	96	-1.57	7.04	Verlander, Justin	666969	434378	walk	ball					12	Adolis Garcia walks. Corey Seager to 2nd.	R	R	R	HOU	TEX	B			3	2	2022	-0.59	1.85	0.35	4.17			608369	1	1	Top					455117			6.368063799	-139.4280751	-6.032970647	-9.303447208	37.59650625	-6.994203625
SL	2022/8/10	88.7	-1.6	7.05	Verlander, Justin	666969	434378		foul					14	Adolis Garcia walks. Corey Seager to 2nd.	R	R	R	HOU	TEX	S			3	2	2022	0.52	0.6	0.92	2.35			608369	1	1	Top					455117			5.043876384	-128.97183	-6.653321052	4.813701614	26.62506422	-24.26217633
SL	2022/8/10	88.4	-1.54	7.01	Verlander, Justin	666969	434378		ball					12	Adolis Garcia walks. Corey Seager to 2nd.	R	R	R	HOU	TEX	B			2	2	2022	0.5	0.49	1.54	2.86			608369	1	1	Top					455117			6.444143017	-128.5858792	-4.988816583	4.044180265	28.68291756	-25.86454528
SL	2022/8/10	88.1	-1.57	7.07	Verlander, Justin	666969	434378		ball					14	Adolis Garcia walks. Corey Seager to 2nd.	R	R	R	HOU	TEX	B			1	2	2022	0.68	0.48	1.69	2.31			608369	1	1	Top					455117			6.465925983	-128.1467818	-6.391677277	6.102246951	26.97513597	-25.74090604
FF	2022/8/10	94.7	-1.47	7.13	Verlander, Justin	666969	434378		foul					3	Adolis Garcia walks. Corey Seager to 2nd.	R	R	R	HOU	TEX	S			1	1	2022	-0.67	1.69	0.71	3.24			608369	1	1	Top					455117			7.105630414	-137.4136971	-8.095641413	-10.16175068	33.96225844	-9.085940697
FF	2022/8/10	94.3	-1.38	7.12	Verlander, Justin	666969	434378		called_strike					3	Adolis Garcia walks. Corey Seager to 2nd.	R	R	R	HOU	TEX	S			1	0	2022	-0.65	1.72	0.6	3.28			608369	1	1	Top					455117			6.537503298	-136.878338	-7.988715655	-9.690507516	34.06354214	-8.947394974
FF	2022/8/10	94.8	-1.49	7.12	Verlander, Justin	666969	434378		ball					12	Adolis Garcia walks. Corey Seager to 2nd.	R	R	R	HOU	TEX	B			0	0	2022	-0.57	1.76	1.28	2.98			608369	1	1	Top					455117			8.470869615	-137.4113109	-8.952066385	-9.270164298	33.72082805	-8.017187516
CH	2022/8/10	85.8	-1.79	6.98	Verlander, Justin	608369	434378	single	hit_into_play					13	Corey Seager singles on a ground ball to shortstop Jeremy Pena.	R	L	R	HOU	TEX	X	6	ground_ball	1	0	2022	-1.27	0.68	-0.96	2.25				1	1	Top	133.99	136.6			455117			4.483113766	-124.7938549	-6.197774315	-14.13907148	26.9600748	-24.01812249
CH	2022/8/10	85.9	-1.75	7.06	Verlander, Justin	608369	434378		ball					11	Corey Seager singles on a ground ball to shortstop Jeremy Pena.	R	L	R	HOU	TEX	B			0	0	2022	-1.34	0.67	-1.39	3.25				1	1	Top					455117			3.537056827	-124.9105421	-4.047813676	-14.76216047	27.55956139	-24.51279209
FF	2022/8/10	96.1	-1.37	7.06	Verlander, Justin	543760	434378	field_out	hit_into_play					3	Marcus Semien grounds out, shortstop Jeremy Pena to first baseman Yuli Gurriel.	R	R	R	HOU	TEX	X	6	ground_ball	1	2	2022	-0.93	1.61	0.39	2.87				0	1	Top	92.75	141.44			455117			6.702763527	-139.3698034	-8.946153698	-13.69561104	38.08286043	-9.2953554
FF	2022/8/10	94.7	-1.38	7.12	Verlander, Justin	543760	434378		foul					11	Marcus Semien grounds out, shortstop Jeremy Pena to first baseman Yuli Gurriel.	R	R	R	HOU	TEX	S			1	1	2022	-1.01	1.72	-1.05	2.83				0	1	Top					455117			3.062088271	-137.4146309	-9.123622731	-13.37749532	36.6976588	-8.576619455
FF	2022/8/10	93.9	-1.33	7.1	Verlander, Justin	543760	434378		called_strike					3	Marcus Semien grounds out, shortstop Jeremy Pena to first baseman Yuli Gurriel.	R	R	R	HOU	TEX	S			1	0	2022	-0.9	1.71	0.65	2.81				0	1	Top					455117			7.066444628	-136.2100651	-8.972112236	-12.90699795	35.78096225	-9.008313426
FF	2022/8/10	94.9	-1.49	7.18	Verlander, Justin	543760	434378		ball					11	Marcus Semien grounds out, shortstop Jeremy Pena to first baseman Yuli Gurriel.	R	R	R	HOU	TEX	B			0	0	2022	-0.98	1.72	-0.57	4.82				0	1	Top					455117			4.565017508	-137.9716809	-4.202496995	-13.52088996	36.83886055	-9.711225719
CU	2022/8/4	80	-1.84	6.75	Verlander, Justin	608070	434378	field_out	hit_into_play					5	Jose Ramirez lines out sharply to right fielder Chas McCormick.	R	L	R	CLE	HOU	X	9	line_drive	3	2	2022	0.49	-0.92	-0.12	2.63				2	6	Bot	190.57	105.64			455117			2.852246102	-116.4093321	-0.614900777	3.901021161	23.31109512	-40.56288797
FF	2022/8/4	96.6	-1.71	6.81	Verlander, Justin	608070	434378		ball					11	Jose Ramirez lines out sharply to right fielder Chas McCormick.	R	L	R	CLE	HOU	B			2	2	2022	-0.85	1.25	-1.19	4.29				2	6	Bot					455117			3.303703298	-140.5213698	-3.927036625	-11.9694732	34.82257445	-14.96645143
CH	2022/8/4	86.5	-2.07	6.65	Verlander, Justin	608070	434378		ball					11	Jose Ramirez lines out sharply to right fielder Chas McCormick.	R	L	R	CLE	HOU	B			1	2	2022	-1.38	0.73	-1.83	2.73				2	6	Bot					455117			3.397478142	-125.9531682	-4.652806009	-15.427238	24.35076595	-23.61898035
SL	2022/8/4	86.1	-1.86	6.85	Verlander, Justin	608070	434378		foul					14	Jose Ramirez lines out sharply to right fielder Chas McCormick.	R	L	R	CLE	HOU	S			1	1	2022	0.17	0.45	0.27	1.42				2	6	Bot					455117			4.678782547	-125.2000539	-7.583026856	0.947042176	23.32713605	-26.17637369
CU	2022/8/4	79.1	-1.86	6.86	Verlander, Justin	608070	434378		called_strike					9	Jose Ramirez lines out sharply to right fielder Chas McCormick.	R	L	R	CLE	HOU	S			1	0	2022	0.4	-0.78	0.56	1.9				2	6	Bot					455117			4.504335956	-115.1069004	-2.538506047	2.699969283	22.08842492	-38.84522265
FF	2022/8/4	94.4	-1.61	6.91	Verlander, Justin	608070	434378		ball					11	Jose Ramirez lines out sharply to right fielder Chas McCormick.	R	L	R	CLE	HOU	B			0	0	2022	-0.85	1.4	-0.31	3.58				2	6	Bot					455117			5.265173706	-137.2767468	-6.077592006	-11.90030398	30.23372916	-13.25417486
FF	2022/8/4	94.8	-1.7	6.96	Verlander, Justin	642708	434378	field_out	hit_into_play					1	Amed Rosario flies out to center fielder Mauricio Dubon.	R	R	R	CLE	HOU	X	8	fly_ball	2	0	2022	-0.63	1.58	-0.71	3.04				1	6	Bot	109.36	92.81			455117			3.957420023	-137.8817783	-8.067692523	-8.865760322	30.55266973	-10.38784598
SL	2022/8/4	87.1	-1.92	6.75	Verlander, Justin	642708	434378		ball					14	Amed Rosario flies out to center fielder Mauricio Dubon.	R	R	R	CLE	HOU	B			1	0	2022	0.39	0.24	1.29	1.09				1	6	Bot					455117			6.855059227	-126.5321545	-7.868247347	2.864429872	24.77315228	-28.21467362
SL	2022/8/4	87.4	-1.8	6.83	Verlander, Justin	642708	434378		ball					14	Amed Rosario flies out to center fielder Mauricio Dubon.	R	R	R	CLE	HOU	B			0	0	2022	0.38	0.38	1.75	0.46				1	6	Bot					455117			7.718973052	-126.8439837	-9.897088621	2.555765998	25.40403815	-26.21107267
CH	2022/8/4	87.2	-2.03	6.75	Verlander, Justin	680757	434378	field_out	hit_into_play					13	Steven Kwan grounds out, pitcher Justin Verlander to first baseman Yuli Gurriel.	R	L	R	CLE	HOU	X	1	ground_ball	1	2	2022	-1.44	0.84	-1.4	1.77				0	6	Bot	125.83	180.64			455117			4.440929573	-126.9314388	-7.568740389	-16.48748855	22.85705634	-21.79251193
CU	2022/8/4	78.9	-2.02	6.85	Verlander, Justin	680757	434378		swinging_strike					3	Steven Kwan grounds out, pitcher Justin Verlander to first baseman Yuli Gurriel.	R	L	R	CLE	HOU	S			1	1	2022	0.53	-0.98	0.55	2.7				0	6	Bot					455117			4.595374987	-114.8933978	-0.417318515	3.858531549	21.39546699	-41.01574931
FF	2022/8/4	94.9	-1.67	6.91	Verlander, Justin	680757	434378		foul					2	Steven Kwan grounds out, pitcher Justin Verlander to first baseman Yuli Gurriel.	R	L	R	CLE	HOU	S			1	0	2022	-0.91	1.84	-0.03	2.88				0	6	Bot					455117			6.280828011	-137.7884194	-8.899580914	-13.05578197	31.16717721	-6.914410926
FF	2022/8/4	93.5	-1.8	6.97	Verlander, Justin	680757	434378		ball					11	Steven Kwan grounds out, pitcher Justin Verlander to first baseman Yuli Gurriel.	R	L	R	CLE	HOU	B			0	0	2022	-0.9	1.85	-0.99	3.45				0	6	Bot					455117			4.035109652	-135.9997684	-7.332477637	-12.07805058	29.17902675	-7.816972282
CU	2022/8/4	79.3	-1.82	6.7	Verlander, Justin	671289	434378	force_out	hit_into_play					6	Tyler Freeman grounds into a force out, shortstop Jeremy Pena to second baseman Jose Altuve. Austin Hedges out at 2nd.	R	R	R	CLE	HOU	X	6	ground_ball	2	2	2022	0.44	-0.9	0.58	2.5			595978	2	5	Bot	108.06	152.16			455117			4.427532279	-115.4348055	-0.734042751	3.086690671	21.45701929	-40.31943707
CU	2022/8/4	80.5	-1.91	6.74	Verlander, Justin	671289	434378		ball					14	Tyler Freeman grounds into a force out, shortstop Jeremy Pena to second baseman Jose Altuve. Austin Hedges out at 2nd.	R	R	R	CLE	HOU	B			1	2	2022	0.41	-0.61	1.29	2.04			595978	2	5	Bot					455117			6.297928911	-117.1605942	-2.619489999	2.592878333	21.82164691	-37.47019371
FF	2022/8/4	93.7	-1.8	6.88	Verlander, Justin	671289	434378		foul					1	Tyler Freeman grounds into a force out, shortstop Jeremy Pena to second baseman Jose Altuve. Austin Hedges out at 2nd.	R	R	R	CLE	HOU	S			1	1	2022	-0.89	1.45	-0.8	2.97			595978	2	5	Bot					455117			4.501280174	-136.3056712	-7.521134129	-12.07485645	29.77969185	-12.58565979
FF	2022/8/4	93.6	-1.63	6.99	Verlander, Justin	671289	434378		foul					8	Tyler Freeman grounds into a force out, shortstop Jeremy Pena to second baseman Jose Altuve. Austin Hedges out at 2nd.	R	R	R	CLE	HOU	S			1	0	2022	-0.7	1.63	0.25	1.82			595978	2	5	Bot					455117			6.391294059	-135.8887704	-11.19565489	-10.04827708	27.86572477	-9.766969796
FF	2022/8/4	94.5	-1.78	7	Verlander, Justin	671289	434378		ball					12	Tyler Freeman grounds into a force out, shortstop Jeremy Pena to second baseman Jose Altuve. Austin Hedges out at 2nd.	R	R	R	CLE	HOU	B			0	0	2022	-0.7	1.41	0.56	4.14			595978	2	5	Bot					455117			7.580961813	-137.4253813	-4.899682015	-10.49734856	29.68319153	-13.32856222
SL	2022/8/4	87.3	-1.84	6.84	Verlander, Justin	595978	434378	single	hit_into_play					3	Austin Hedges singles on a sharp line drive to left fielder Aledmys Diaz.	R	R	R	CLE	HOU	X	7	line_drive	0	0	2022	0.42	0.34	0.38	2.72				2	5	Bot	53.71	99.25			455117			4.478162157	-127.1885824	-4.55484003	3.836869689	22.66567766	-27.78736496
CU	2022/8/4	80.9	-1.83	6.68	Verlander, Justin	666181	434378	strikeout	called_strike					8	Will Benson called out on strikes.	R	L	R	CLE	HOU	S	2		1	2	2022	0.58	-0.58	0.09	2.04				1	5	Bot					455117			3.184335113	-117.9493552	-2.708757761	4.923829397	19.6878419	-37.37267641
SL	2022/8/4	87.6	-1.68	6.89	Verlander, Justin	666181	434378		foul					6	Will Benson called out on strikes.	R	L	R	CLE	HOU	S			1	2	2022	0	0.42	0.61	2.81				1	5	Bot					455117			5.524654653	-127.4850633	-4.638830508	-1.013144421	23.42385843	-26.84858093
SL	2022/8/4	86.9	-1.66	6.91	Verlander, Justin	666181	434378		ball					14	Will Benson called out on strikes.	R	L	R	CLE	HOU	B			0	2	2022	0.41	0.31	1.25	1.06				1	5	Bot					455117			6.084428751	-126.2727523	-8.47045697	3.291130699	22.72474422	-27.43037755
SL	2022/8/4	86.4	-1.7	6.92	Verlander, Justin	666181	434378		swinging_strike					14	Will Benson called out on strikes.	R	L	R	CLE	HOU	S			0	1	2022	0.57	0.29	1.09	2.47				1	5	Bot					455117			5.459226592	-125.8150245	-5.016028735	5.044526803	23.99308601	-28.30267893
SL	2022/8/4	86.4	-1.81	6.87	Verlander, Justin	666181	434378		foul					6	Will Benson called out on strikes.	R	L	R	CLE	HOU	S			0	0	2022	0.28	0.32	0.69	2.5				1	5	Bot					455117			5.378535016	-125.7984537	-4.896664676	1.997313645	23.38756316	-28.05469395
FF	2022/8/4	95.8	-1.69	6.83	Verlander, Justin	666134	434378	field_out	hit_into_play					1	Nolan Jones grounds out, shortstop Jeremy Pena to first baseman Yuli Gurriel.	R	L	R	CLE	HOU	X	6	ground_ball	2	2	2022	-0.74	1.34	-0.53	3.59				0	5	Bot	133.59	150.63			455117			4.697890373	-139.3802733	-5.935375513	-10.65672653	32.17241131	-13.58449038
SL	2022/8/4	86.8	-1.64	6.88	Verlander, Justin	666134	434378		ball					14	Nolan Jones grounds out, shortstop Jeremy Pena to first baseman Yuli Gurriel.	R	L	R	CLE	HOU	B			1	2	2022	0.13	0.32	1.75	0.83				0	5	Bot					455117			7.746866358	-126.0061742	-8.863902683	-0.140458815	24.77939908	-27.15829563
CU	2022/8/4	79.6	-1.89	6.79	Verlander, Justin	666134	434378		foul					4	Nolan Jones grounds out, shortstop Jeremy Pena to first baseman Yuli Gurriel.	R	L	R	CLE	HOU	S			1	2	2022	0.46	-0.91	-0.62	3.05				0	5	Bot					455117			1.912243021	-115.942829	0.256145023	3.775870567	22.35666866	-40.61115426
FF	2022/8/4	94.7	-1.61	6.96	Verlander, Justin	666134	434378		foul					1	Nolan Jones grounds out, shortstop Jeremy Pena to first baseman Yuli Gurriel.	R	L	R	CLE	HOU	S			1	1	2022	-0.95	1.54	-0.35	3.31				0	5	Bot					455117			5.358382355	-137.7072572	-7.251629378	-13.21796054	30.35390775	-11.14872603
FF	2022/8/4	93.9	-1.7	6.97	Verlander, Justin	666134	434378		called_strike					5	Nolan Jones grounds out, shortstop Jeremy Pena to first baseman Yuli Gurriel.	R	L	R	CLE	HOU	S			1	0	2022	-0.91	1.56	-0.14	2.79				0	5	Bot					455117			6.005977973	-136.4042342	-8.50069181	-12.68996902	29.97165037	-10.94705579
FF	2022/8/4	93.2	-1.57	7.03	Verlander, Justin	666134	434378		ball					11	Nolan Jones grounds out, shortstop Jeremy Pena to first baseman Yuli Gurriel.	R	L	R	CLE	HOU	B			0	0	2022	-0.94	1.7	-2.09	2.95				0	5	Bot					455117			0.731323404	-135.605248	-8.427674206	-11.74268793	28.83413717	-9.560055218
CU	2022/8/4	79.9	-1.81	6.69	Verlander, Justin	665926	434378	field_out	hit_into_play					11	Guardians challenged (play at 1st), call on the field was upheld: Andres Gimenez grounds out, shortstop Jeremy Pena to first baseman Yuli Gurriel.	R	L	R	CLE	HOU	X	6	ground_ball	0	2	2022	0.57	-1.2	-0.85	2.45				2	4	Bot	134.71	148.6			455117			1.034128418	-116.4407871	-0.361313881	4.979287698	22.3575485	-43.2461886
FF	2022/8/4	95.7	-1.75	6.84	Verlander, Justin	665926	434378		foul					3	Guardians challenged (play at 1st), call on the field was upheld: Andres Gimenez grounds out, shortstop Jeremy Pena to first baseman Yuli Gurriel.	R	L	R	CLE	HOU	S			0	2	2022	-0.68	1.23	0.61	3.15				2	4	Bot					455117			7.707819103	-139.0874832	-6.87155351	-10.53157215	28.6384	-14.9010466
FF	2022/8/4	95.9	-1.7	6.79	Verlander, Justin	665926	434378		foul					12	Guardians challenged (play at 1st), call on the field was upheld: Andres Gimenez grounds out, shortstop Jeremy Pena to first baseman Yuli Gurriel.	R	L	R	CLE	HOU	S			0	2	2022	-0.64	1.49	1.25	3.06				2	4	Bot					455117			9.158523508	-139.1645886	-7.541201122	-10.32644161	30.92758757	-11.29656952
FF	2022/8/4	95.6	-1.67	6.9	Verlander, Justin	665926	434378		swinging_strike					12	Guardians challenged (play at 1st), call on the field was upheld: Andres Gimenez grounds out, shortstop Jeremy Pena to first baseman Yuli Gurriel.	R	L	R	CLE	HOU	S			0	1	2022	-0.62	1.64	0.72	3.55				2	4	Bot					455117			7.703944899	-138.9362901	-6.872961512	-9.859341404	32.28239586	-9.578798563
FF	2022/8/4	95.4	-1.64	6.92	Verlander, Justin	665926	434378		called_strike					12	Guardians challenged (play at 1st), call on the field was upheld: Andres Gimenez grounds out, shortstop Jeremy Pena to first baseman Yuli Gurriel.	R	L	R	CLE	HOU	S			0	0	2022	-0.86	1.45	0.94	2.28				2	4	Bot					455117			8.643813786	-138.4065573	-9.745611949	-12.97454084	29.67315177	-11.44773707
FF	2022/8/4	97.1	-1.58	6.84	Verlander, Justin	647304	434378	field_out	hit_into_play					12	Josh Naylor grounds out to first baseman Yuli Gurriel.	R	L	R	CLE	HOU	X	3	ground_ball	2	2	2022	-0.74	1.38	0.74	3.6				1	4	Bot	152.15	167.31			455117			7.854079342	-141.0999758	-6.237127945	-11.74821352	33.24252173	-12.4342939
CH	2022/8/4	86.4	-1.82	6.74	Verlander, Justin	647304	434378		swinging_strike					4	Josh Naylor grounds out to first baseman Yuli Gurriel.	R	L	R	CLE	HOU	S			2	1	2022	-1.25	0.64	-0.45	2.23				1	4	Bot					455117			5.746842156	-125.7699631	-5.85723689	-14.41218493	23.13681882	-24.38986829
CU	2022/8/4	79.5	-1.69	6.86	Verlander, Justin	647304	434378		ball					14	Josh Naylor grounds out to first baseman Yuli Gurriel.	R	L	R	CLE	HOU	B			1	1	2022	0.55	-0.91	0.47	1.03				1	4	Bot					455117			3.69318836	-115.7024038	-4.302076096	4.255307553	22.0362346	-39.68733404
SL	2022/8/4	87.6	-1.66	6.84	Verlander, Justin	647304	434378		ball					14	Josh Naylor grounds out to first baseman Yuli Gurriel.	R	L	R	CLE	HOU	B			0	1	2022	0.39	0.31	1.73	1.1				1	4	Bot					455117			7.335606042	-127.315012	-8.419102164	2.950337343	23.35090923	-27.31693312
CU	2022/8/4	79	-1.79	6.87	Verlander, Justin	647304	434378		called_strike					5	Josh Naylor grounds out to first baseman Yuli Gurriel.	R	L	R	CLE	HOU	S			0	0	2022	0.39	-1.07	0.2	2.06				1	4	Bot					455117			3.577183125	-114.9992561	-1.63681203	2.743828346	22.49283917	-41.56295858
CU	2022/8/4	79.7	-1.74	6.75	Verlander, Justin	608070	434378	field_out	hit_into_play					4	Jose Ramirez flies out to right fielder Chas McCormick.	R	L	R	CLE	HOU	X	9	fly_ball	2	2	2022	0.46	-1.2	-0.69	2.13				0	4	Bot	195.02	84.47			455117			1.458651253	-116.0765935	-1.167973307	3.848191232	22.18285493	-42.97725621
SL	2022/8/4	88.2	-1.55	6.93	Verlander, Justin	608070	434378		ball					14	Jose Ramirez flies out to right fielder Chas McCormick.	R	L	R	CLE	HOU	B			1	2	2022	0.33	0.13	2.14	0.75				0	4	Bot					455117			8.217557016	-128.0007205	-9.158983281	2.066128007	24.70820676	-29.12551422
SL	2022/8/4	87.5	-1.64	6.97	Verlander, Justin	608070	434378		ball					14	Jose Ramirez flies out to right fielder Chas McCormick.	R	L	R	CLE	HOU	B			0	2	2022	0.08	0.45	1.11	0.53				0	4	Bot					455117			6.424009717	-127.1350584	-10.35124077	-0.188415639	21.07350675	-25.66059161
CU	2022/8/4	78.8	-1.87	6.79	Verlander, Justin	608070	434378		called_strike					1	Jose Ramirez flies out to right fielder Chas McCormick.	R	L	R	CLE	HOU	S			0	1	2022	0.7	-1.09	-0.68	3.24				0	4	Bot					455117			1.287795194	-114.7070331	1.118328493	5.955273599	21.37100994	-42.17674457
FF	2022/8/4	95	-1.54	7.03	Verlander, Justin	608070	434378		foul					11	Jose Ramirez flies out to right fielder Chas McCormick.	R	L	R	CLE	HOU	S			0	0	2022	-1.05	1.66	-0.91	2.45				0	4	Bot					455117			3.974752777	-138.1141761	-10.01535742	-14.29763911	29.12027956	-8.908861997
SL	2022/8/4	85.8	-1.78	6.88	Verlander, Justin	642708	434378	strikeout	called_strike					2	Amed Rosario called out on strikes.	R	R	R	CLE	HOU	S	2		2	2	2022	0.39	0.19	0.23	3.51			671289	2	3	Bot					455117			3.960689505	-124.9681941	-2.15632847	3.366133933	23.32028358	-29.92336899
SL	2022/8/4	86.8	-1.74	6.8	Verlander, Justin	642708	434378		ball					14	Amed Rosario called out on strikes.	R	R	R	CLE	HOU	B			1	2	2022	0.31	0.19	1.76	0.98			671289	2	3	Bot					455117			7.727412272	-126.1010452	-8.145400595	1.903820322	23.87073591	-28.70988417
FF	2022/8/4	95.5	-1.65	6.9	Verlander, Justin	642708	434378		foul					12	Amed Rosario called out on strikes.	R	R	R	CLE	HOU	S			1	2	2022	-0.72	1.55	0.46	3.78			671289	2	3	Bot					455117			7.125662983	-138.7533665	-6.021020396	-10.91300584	31.18596956	-11.01510048
SL	2022/8/4	87.2	-1.7	6.8	Verlander, Justin	642708	434378		ball					14	Amed Rosario called out on strikes.	R	R	R	CLE	HOU	B			0	2	2022	0.32	0.39	1.75	1.12			671289	2	3	Bot					455117			7.625612067	-126.6281983	-8.243360614	1.880709413	26.66254651	-26.44630547
CU	2022/8/4	79.4	-1.94	6.79	Verlander, Justin	642708	434378		foul					14	Amed Rosario called out on strikes.	R	R	R	CLE	HOU	S			0	1	2022	0.38	-1.05	0.12	0.97			671289	2	3	Bot					455117			3.785101552	-115.6844414	-4.050611206	2.774610453	20.73111725	-41.08106146
FF	2022/8/4	94.1	-1.66	6.98	Verlander, Justin	642708	434378		foul					11	Amed Rosario called out on strikes.	R	R	R	CLE	HOU	S			0	0	2022	-0.67	1.33	-0.55	3.62			671289	2	3	Bot					455117			4.35355385	-137.0004723	-5.984362139	-9.315975075	27.6890553	-14.32825365
FF	2022/8/4	96.1	-1.72	6.9	Verlander, Justin	680757	434378	field_out	hit_into_play					11	Steven Kwan flies out to left fielder Aledmys Diaz.	R	L	R	CLE	HOU	X	7	fly_ball	2	2	2022	-0.62	1.42	-0.15	3.54			671289	1	3	Bot	69.75	104.87			455117			5.524722994	-139.7515478	-6.534495745	-9.327294379	29.54858366	-12.21572453
FF	2022/8/4	94.4	-1.73	7.02	Verlander, Justin	680757	434378		foul					1	Steven Kwan flies out to left fielder Aledmys Diaz.	R	L	R	CLE	HOU	S			2	1	2022	-0.81	1.24	-0.51	2.91			671289	1	3	Bot					455117			4.957455564	-137.3537054	-7.771876782	-11.37092038	28.15053517	-14.90849031
FF	2022/8/4	94.1	-1.69	7	Verlander, Justin	680757	434378		ball					11	Steven Kwan flies out to left fielder Aledmys Diaz.	R	L	R	CLE	HOU	B			1	1	2022	-0.75	1.3	-0.94	3.52			671289	1	3	Bot					455117			3.598566819	-136.9754999	-6.165518166	-10.2548185	30.64191049	-14.64301689
FF	2022/8/4	93.5	-1.77	7.03	Verlander, Justin	680757	434378		foul					1	Steven Kwan flies out to left fielder Aledmys Diaz.	R	L	R	CLE	HOU	S			1	0	2022	-1.03	1.38	-0.35	2.83			671289	1	3	Bot					455117			5.878949543	-136.011914	-8.145749915	-14.04696506	26.72671513	-13.40153251
FF	2022/8/4	93.6	-1.78	7.06	Verlander, Justin	680757	434378		ball					12	Steven Kwan flies out to left fielder Aledmys Diaz.	R	L	R	CLE	HOU	B			0	0	2022	-0.83	1.32	1.13	2.51			671289	1	3	Bot					455117			9.28837688	-135.8360442	-8.916338021	-12.23797692	26.58553785	-13.98281043
FF	2022/8/4	95.4	-1.63	7	Verlander, Justin	671289	434378	force_out	hit_into_play					2	Tyler Freeman grounds into a force out, shortstop Jeremy Pena to second baseman Jose Altuve. Austin Hedges out at 2nd. Tyler Freeman to 1st.	R	R	R	CLE	HOU	X	6	ground_ball	1	0	2022	-0.84	1.39	0.12	3.2			595978	0	3	Bot	123.54	145.55			455117			6.478437194	-138.678372	-7.473444013	-12.23933906	29.83980699	-12.74716461
FF	2022/8/4	94.5	-1.69	6.96	Verlander, Justin	671289	434378		ball					12	Tyler Freeman grounds into a force out, shortstop Jeremy Pena to second baseman Jose Altuve. Austin Hedges out at 2nd. Tyler Freeman to 1st.	R	R	R	CLE	HOU	B			0	0	2022	-0.45	1.47	1.6	3.04			595978	0	3	Bot					455117			9.522504588	-137.1462077	-7.790023875	-7.66591405	28.96264394	-11.9682029
FF	2022/8/4	96.2	-1.55	7.01	Verlander, Justin	595978	434378	walk	ball					12	Austin Hedges walks.	R	R	R	CLE	HOU	B			3	2	2022	-0.7	1.32	0.25	3.83				0	3	Bot					455117			6.295376772	-139.8961075	-5.841962993	-10.52064296	29.4790447	-13.65466582
FF	2022/8/4	95.2	-1.5	7	Verlander, Justin	595978	434378		foul					2	Austin Hedges walks.	R	R	R	CLE	HOU	S			3	2	2022	-0.58	1.43	0.27	2.73				0	3	Bot					455117			5.906515021	-138.4400411	-8.764633318	-8.64464255	27.64901081	-12.07020625
SL	2022/8/4	88.1	-1.7	6.93	Verlander, Justin	595978	434378		foul					3	Austin Hedges walks.	R	R	R	CLE	HOU	S			3	2	2022	0.14	0.43	0.29	2.74				0	3	Bot					455117			4.518977993	-128.2591119	-5.043823233	0.687418136	24.23657173	-26.58110046
FF	2022/8/4	94.8	-1.67	6.98	Verlander, Justin	595978	434378		called_strike					12	Austin Hedges walks.	R	R	R	CLE	HOU	S			3	1	2022	-0.82	1.39	0.21	3.39				0	3	Bot					455117			6.713185897	-137.8726899	-6.821656468	-11.92311959	29.05196424	-13.07464805
FF	2022/8/4	93	-1.58	7.07	Verlander, Justin	595978	434378		called_strike					1	Austin Hedges walks.	R	R	R	CLE	HOU	S			3	0	2022	-0.84	1.51	-0.47	3.07				0	3	Bot					455117			4.667103889	-135.2735248	-7.748692522	-11.32297401	27.80437495	-12.19317941
FF	2022/8/4	94.9	-1.57	7	Verlander, Justin	595978	434378		ball					12	Austin Hedges walks.	R	R	R	CLE	HOU	B			2	0	2022	-0.85	1.34	0.52	3.51				0	3	Bot					455117			7.302832506	-138.0124261	-6.42599018	-12.50643033	30.14129793	-13.78861953
SL	2022/8/4	85.9	-1.77	7.01	Verlander, Justin	595978	434378		ball					14	Austin Hedges walks.	R	R	R	CLE	HOU	B			1	0	2022	0.11	0.22	1.23	1.86				0	3	Bot					455117			6.8303076	-124.9252754	-6.361901787	-0.204939683	24.74192096	-28.76989299
SL	2022/8/4	86.5	-1.71	6.93	Verlander, Justin	595978	434378		ball					14	Austin Hedges walks.	R	R	R	CLE	HOU	B			0	0	2022	0.16	0.19	1.16	1.52				0	3	Bot					455117			6.479302493	-125.694901	-7.083063405	0.435838894	24.24917097	-28.90247998
FF	2022/8/4	96.5	-1.71	6.93	Verlander, Justin	666181	434378	strikeout	swinging_strike					11	Will Benson strikes out swinging.	R	L	R	CLE	HOU	S	2		2	2	2022	-0.76	1.77	-0.24	3.95			647304	2	2	Bot					455117			5.617997424	-140.3993456	-6.389925176	-11.2923523	30.22599696	-7.531316474
FF	2022/8/4	96.2	-1.6	6.92	Verlander, Justin	666181	434378		foul					5	Will Benson strikes out swinging.	R	L	R	CLE	HOU	S			2	2	2022	-0.67	1.5	-0.21	2.71			647304	2	2	Bot					455117			5.155599345	-139.8514288	-8.981976826	-9.930531662	28.90074145	-10.69206673
CU	2022/8/4	79.2	-1.82	6.87	Verlander, Justin	666181	434378		foul					6	Will Benson strikes out swinging.	R	L	R	CLE	HOU	S			2	2	2022	0.67	-1.15	0.33	2.46			647304	2	2	Bot					455117			3.422598544	-115.2427097	-0.687089745	5.256289656	22.35739149	-42.45527018
SL	2022/8/4	87.3	-1.68	6.93	Verlander, Justin	666181	434378		ball					14	Will Benson strikes out swinging.	R	L	R	CLE	HOU	B			1	2	2022	-0.21	0.3	0.82	1.79			647304	2	2	Bot					455117			6.394637356	-126.9793206	-6.825085267	-3.487353157	24.74483557	-27.76232828
CU	2022/8/4	79.6	-1.96	6.87	Verlander, Justin	666181	434378		called_strike					1	Will Benson strikes out swinging.	R	L	R	CLE	HOU	S			1	1	2022	0.78	-0.94	-0.4	3.37			647304	2	2	Bot					455117			1.934949574	-115.9237457	0.810868645	6.652184211	22.18209802	-41.01627647
CU	2022/8/4	80.4	-1.83	6.81	Verlander, Justin	666181	434378		ball					14	Will Benson strikes out swinging.	R	L	R	CLE	HOU	B			0	1	2022	0.73	-1.06	0.86	2.3			647304	2	2	Bot					455117			4.552833411	-116.9759688	-1.267132799	5.797897167	22.92290582	-41.86829306
CU	2022/8/4	78.2	-1.94	6.9	Verlander, Justin	666181	434378		called_strike					2	Will Benson strikes out swinging.	R	L	R	CLE	HOU	S			0	0	2022	0.69	-1.15	-0.12	3.14			647304	2	2	Bot					455117			2.622872047	-113.8732597	0.883006591	5.48006107	21.70466902	-42.53872429
FF	2022/8/4	95	-1.67	7.03	Verlander, Justin	666134	434378	strikeout	swinging_strike					2	Nolan Jones strikes out swinging.	R	L	R	CLE	HOU	S	2		0	2	2022	-0.7	1.58	0.11	3.33			647304	1	2	Bot					455117			6.177674853	-138.1704058	-7.56830814	-10.37743512	29.4612039	-10.42257478
FF	2022/8/4	94.6	-1.66	7.09	Verlander, Justin	666134	434378		swinging_strike					11	Nolan Jones strikes out swinging.	R	L	R	CLE	HOU	S			0	1	2022	-0.61	1.61	-0.22	4.03			647304	1	2	Bot					455117			5.091216275	-137.6607133	-5.856201769	-8.930174714	29.45990749	-10.63511118
CU	2022/8/4	77	-2.04	6.9	Verlander, Justin	666134	434378		called_strike					4	Nolan Jones strikes out swinging.	R	L	R	CLE	HOU	S			0	0	2022	0.32	-0.84	-0.51	2.77			647304	1	2	Bot					455117			2.660485662	-112.2460669	-0.364494908	2.253013789	18.59071365	-39.45186858
FF	2022/8/4	94.5	-1.69	7.12	Verlander, Justin	665926	434378	field_out	hit_into_play					3	Andres Gimenez pops out to catcher Martin Maldonado in foul territory.	R	L	R	CLE	HOU	X	2	popup	0	0	2022	-0.73	1.36	0.5	2.8			647304	0	2	Bot	126.59	221.31			455117			7.239418618	-137.2092832	-8.482441118	-10.82502998	30.11396209	-13.21598831
FF	2022/8/4	95.6	-1.56	7.02	Verlander, Justin	647304	434378	single	hit_into_play					3	Josh Naylor singles on a sharp line drive to right fielder Chas McCormick.	R	L	R	CLE	HOU	X	9	line_drive	2	2	2022	-0.83	1.53	0.29	3.25				0	2	Bot	184.56	112.31			455117			6.691394784	-138.8433697	-7.687306875	-12.25699254	31.32425103	-10.83796593
SL	2022/8/4	87.7	-1.56	6.96	Verlander, Justin	647304	434378		foul					9	Josh Naylor singles on a sharp line drive to right fielder Chas McCormick.	R	L	R	CLE	HOU	S			2	2	2022	0.13	0.16	0.59	1.84				0	2	Bot					455117			4.89516155	-127.5591801	-6.535906199	0.444760595	25.97133921	-29.28875107
SL	2022/8/4	88.4	-1.63	6.96	Verlander, Justin	647304	434378		foul					3	Josh Naylor singles on a sharp line drive to right fielder Chas McCormick.	R	L	R	CLE	HOU	S			2	2	2022	0.41	0.41	0.82	2.97				0	2	Bot					455117			5.090829635	-128.7268904	-4.579510515	3.739632178	23.06027221	-26.86933062
FF	2022/8/4	95.2	-1.63	7.01	Verlander, Justin	647304	434378		ball					12	Josh Naylor singles on a sharp line drive to right fielder Chas McCormick.	R	L	R	CLE	HOU	B			1	2	2022	-0.61	1.51	1.31	4.26				0	2	Bot					455117			9.011528938	-138.4657011	-5.019438685	-9.723447103	27.44079094	-11.67863871
CU	2022/8/4	77.7	-1.77	6.92	Verlander, Justin	647304	434378		called_strike					11	Josh Naylor singles on a sharp line drive to right fielder Chas McCormick.	R	L	R	CLE	HOU	S			1	1	2022	0.65	-0.99	-0.01	3.22				0	2	Bot					455117			2.558283959	-113.1691469	0.722084581	5.224973239	18.85648825	-41.09109776
FF	2022/8/4	94.9	-1.47	7.07	Verlander, Justin	647304	434378		foul					2	Josh Naylor singles on a sharp line drive to right fielder Chas McCormick.	R	L	R	CLE	HOU	S			1	0	2022	-0.93	1.34	0.06	3.3				0	2	Bot					455117			6.045678251	-138.0170221	-7.181415784	-13.2529988	29.40111111	-13.68125047
FF	2022/8/4	94	-1.65	7.1	Verlander, Justin	647304	434378		ball					12	Josh Naylor singles on a sharp line drive to right fielder Chas McCormick.	R	L	R	CLE	HOU	B			0	0	2022	-0.66	1.52	0.7	4.21				0	2	Bot					455117			7.445288926	-136.6522151	-5.107476263	-9.883144776	29.22813155	-12.18795033
CU	2022/8/4	78.1	-1.73	6.92	Verlander, Justin	608070	434378	field_out	hit_into_play					2	Jose Ramirez lines out to third baseman Alex Bregman.	R	L	R	CLE	HOU	X	5	line_drive	2	1	2022	0.36	-0.87	-0.12	2.95				2	1	Bot	103.66	130.99			455117			2.778185188	-113.6709123	-0.048694152	2.605860236	21.08722636	-39.95946147
CU	2022/8/4	78.3	-1.75	6.95	Verlander, Justin	608070	434378		ball					11	Jose Ramirez lines out to third baseman Alex Bregman.	R	L	R	CLE	HOU	B			1	1	2022	0.52	-0.81	-0.67	3.74				2	1	Bot					455117			1.370919055	-114.1062751	1.365208735	4.328735748	20.38300262	-39.70462697
SL	2022/8/4	87.7	-1.8	6.92	Verlander, Justin	608070	434378		called_strike					6	Jose Ramirez lines out to third baseman Alex Bregman.	R	L	R	CLE	HOU	S			1	0	2022	0.12	0.16	0.69	2.54				2	1	Bot					455117			5.737281036	-127.6986762	-4.840374453	0.200568283	24.80438089	-29.63133498
FF	2022/8/4	94.4	-1.46	7.03	Verlander, Justin	608070	434378		ball					11	Jose Ramirez lines out to third baseman Alex Bregman.	R	L	R	CLE	HOU	B			0	0	2022	-0.62	1.39	-1.64	3.09				2	1	Bot					455117			0.887309946	-137.3709871	-7.654482968	-8.071663028	28.50214714	-13.11262528
FF	2022/8/4	94.3	-1.58	7.06	Verlander, Justin	642708	434378	field_out	hit_into_play					5	Amed Rosario flies out to right fielder Chas McCormick.	R	R	R	CLE	HOU	X	9	fly_ball	2	0	2022	-0.67	1.24	0.22	2.5				1	1	Bot	201.63	79.22			455117			6.132191912	-137.0366846	-8.903987839	-9.770553641	28.52833173	-14.80448588
FF	2022/8/4	95.1	-1.52	7.05	Verlander, Justin	642708	434378		ball					12	Amed Rosario flies out to right fielder Chas McCormick.	R	R	R	CLE	HOU	B			1	0	2022	-0.63	1.25	0.23	3.58				1	1	Bot					455117			5.976946735	-138.3473597	-6.251481731	-9.426749385	28.84150183	-14.8498122
FF	2022/8/4	94.2	-1.6	7.09	Verlander, Justin	642708	434378		ball					12	Amed Rosario flies out to right fielder Chas McCormick.	R	R	R	CLE	HOU	B			0	0	2022	-0.57	1.18	1.25	4.25				1	1	Bot					455117			8.61945278	-136.9660071	-4.296060234	-9.015338637	28.35091729	-16.51520044
CU	2022/8/4	79.2	-1.9	6.9	Verlander, Justin	680757	434378	strikeout	called_strike					4	Steven Kwan called out on strikes.	R	L	R	CLE	HOU	S	2		1	2	2022	0.33	-0.86	-0.28	2.25				0	1	Bot					455117			2.899382763	-115.3180686	-1.792417667	2.477086034	20.56419434	-39.75487013
SL	2022/8/4	87.6	-1.71	6.99	Verlander, Justin	680757	434378		foul					14	Steven Kwan called out on strikes.	R	L	R	CLE	HOU	S			1	2	2022	0.41	0.23	0.96	1.84				0	1	Bot					455117			5.525106722	-127.3472649	-6.670884283	3.271148871	27.38602788	-28.4446555
FF	2022/8/4	94.7	-1.56	7.04	Verlander, Justin	680757	434378		foul					6	Steven Kwan called out on strikes.	R	L	R	CLE	HOU	S			1	1	2022	-0.53	1.61	0.73	2.17				0	1	Bot					455117			7.116800448	-137.434199	-10.55507986	-8.310877876	29.50128948	-9.587362463
FF	2022/8/4	95.3	-1.67	7.09	Verlander, Justin	680757	434378		ball					11	Steven Kwan called out on strikes.	R	L	R	CLE	HOU	B			0	1	2022	-0.6	1.49	-0.89	3.34				0	1	Bot					455117			3.375093462	-138.6092623	-7.551068665	-8.472128975	28.99454563	-11.42296638
FF	2022/8/4	94.1	-1.68	7.06	Verlander, Justin	680757	434378		called_strike					1	Steven Kwan called out on strikes.	R	L	R	CLE	HOU	S			0	0	2022	-0.56	1.53	-0.46	3.08				0	1	Bot					455117			4.37331622	-136.8803712	-7.989162178	-7.929041432	28.13845517	-11.3958798
SL	2022/7/29	85.8	-1.77	6.83	Verlander, Justin	677594	434378	double	hit_into_play					5	Julio Rodriguez doubles (19) on a fly ball to left fielder Mauricio Dubon. Jesse Winker scores.	R	R	R	HOU	SEA	X	7	fly_ball	0	0	2022	0.38	0.49	0.17	2.27		608385		2	8	Top	30.29	107.76			455117			3.80472967	-124.7371448	-5.432144857	3.073230842	27.61308133	-26.08838599
SL	2022/7/29	86.6	-1.68	6.91	Verlander, Justin	624428	434378	field_out	hit_into_play					14	Adam Frazier lines out to first baseman J. J. Matijevic.	R	L	R	HOU	SEA	X	3	line_drive	1	2	2022	0.09	0.42	0.93	2.01		608385		1	8	Top	160.85	158			455117			6.021495262	-125.8588729	-6.27597941	-0.413992082	27.58724888	-26.60439249
SL	2022/7/29	84.6	-1.8	7.01	Verlander, Justin	624428	434378		swinging_strike					11	Adam Frazier lines out to first baseman J. J. Matijevic.	R	L	R	HOU	SEA	S			1	1	2022	0.27	0.32	-0.88	2.72		608385		1	8	Top					455117			1.614934472	-123.1158733	-4.219507688	2.389608893	26.70055961	-28.21695199
SL	2022/7/29	84.3	-1.88	6.86	Verlander, Justin	624428	434378		blocked_ball					14	Adam Frazier lines out to first baseman J. J. Matijevic.	R	L	R	HOU	SEA	B			0	1	2022	0.31	0.22	0.11	0.06		608385		1	8	Top					455117			3.98639552	-122.4019345	-9.7409362	2.216424101	25.86408341	-28.15228155
CU	2022/7/29	78	-1.96	7.01	Verlander, Justin	624428	434378		called_strike					5	Adam Frazier lines out to first baseman J. J. Matijevic.	R	L	R	HOU	SEA	S			0	0	2022	0.49	-0.74	0.1	2.49		608385		1	8	Top					455117			3.493517828	-113.6037788	-1.442104401	3.554634955	22.58386013	-38.45358248
FF	2022/7/29	93.8	-1.45	7	Verlander, Justin	608385	434378	double	hit_into_play					5	Jesse Winker doubles (14) on a sharp line drive to center fielder Jake Meyers.	R	L	R	HOU	SEA	X	8	line_drive	3	1	2022	-0.9	1.6	0.24	2.53				1	8	Top	161.74	46.67			455117			6.338747304	-136.1112549	-9.229961301	-12.6453106	34.70265473	-10.33997041
SL	2022/7/29	85.7	-1.47	6.94	Verlander, Justin	608385	434378		ball					14	Jesse Winker doubles (14) on a sharp line drive to center fielder Jake Meyers.	R	L	R	HOU	SEA	B			2	1	2022	0.4	0.49	0.52	1.18				1	8	Top					455117			3.875528156	-124.5484108	-8.247877579	3.38561057	25.76954256	-25.60883707
SL	2022/7/29	85.5	-1.53	6.92	Verlander, Justin	608385	434378		ball					14	Jesse Winker doubles (14) on a sharp line drive to center fielder Jake Meyers.	R	L	R	HOU	SEA	B			1	1	2022	0.19	0.3	1.17	1.81				1	8	Top					455117			5.943235574	-124.2174655	-6.280837107	0.653195545	26.41201073	-27.90965485
FF	2022/7/29	93.3	-1.42	6.96	Verlander, Justin	608385	434378		foul					9	Jesse Winker doubles (14) on a sharp line drive to center fielder Jake Meyers.	R	L	R	HOU	SEA	S			1	0	2022	-0.76	1.8	0.45	1.97				1	8	Top					455117			6.428322372	-135.2601844	-10.85251032	-10.75682832	33.05865606	-7.792639575
FF	2022/7/29	91.7	-1.41	7.08	Verlander, Justin	608385	434378		ball					12	Jesse Winker doubles (14) on a sharp line drive to center fielder Jake Meyers.	R	L	R	HOU	SEA	B			0	0	2022	-0.88	1.63	0.75	4.08				1	8	Top					455117			7.307536547	-133.2174443	-5.120738703	-12.16262423	32.8051604	-11.96866143
FF	2022/7/29	91.9	-1.59	7.05	Verlander, Justin	663728	434378	field_out	hit_into_play					6	Cal Raleigh pops out to third baseman Alex Bregman.	R	L	R	HOU	SEA	X	5	popup	1	0	2022	-0.85	1.81	0.66	2.59				0	8	Top	101.85	172.98			455117			7.48690802	-133.3107449	-9.224463393	-11.91305414	32.50307895	-8.712478825
FF	2022/7/29	91.6	-1.49	7.1	Verlander, Justin	663728	434378		ball					11	Cal Raleigh pops out to third baseman Alex Bregman.	R	L	R	HOU	SEA	B			0	0	2022	-0.79	1.66	-0.16	4.14				0	8	Top					455117			5.01121421	-133.1314446	-5.070365551	-10.55147053	32.24528433	-11.59656663
FF	2022/7/29	95	-1.25	6.92	Verlander, Justin	641786	434378	field_out	hit_into_play					9	Kyle Lewis grounds out, second baseman Aledmys Diaz to first baseman Yuli Gurriel.	R	R	R	HOU	SEA	X	4	ground_ball	1	1	2022	-0.83	1.59	0.42	2.13				2	7	Top	131.56	143.27			455117			6.210735825	-137.8483178	-10.30053865	-12.01949349	34.06098741	-9.701608532
FF	2022/7/29	95	-1.34	7.01	Verlander, Justin	641786	434378		called_strike					8	Kyle Lewis grounds out, second baseman Aledmys Diaz to first baseman Yuli Gurriel.	R	R	R	HOU	SEA	S			1	0	2022	-1.11	1.63	0.21	1.8				2	7	Top					455117			6.521053133	-137.6893764	-11.47914294	-15.66386776	34.32219654	-8.998303358
FF	2022/7/29	94.6	-1.41	6.88	Verlander, Justin	641786	434378		ball					14	Kyle Lewis grounds out, second baseman Aledmys Diaz to first baseman Yuli Gurriel.	R	R	R	HOU	SEA	B			0	0	2022	-0.93	1.74	1.07	1.33				2	7	Top					455117			8.513746992	-136.9531286	-12.52479752	-13.7051295	33.70400692	-7.444166995
SL	2022/7/29	85.4	-1.49	6.87	Verlander, Justin	641487	434378	field_out	hit_into_play					6	J.P. Crawford grounds out, third baseman Alex Bregman to first baseman Yuli Gurriel.	R	L	R	HOU	SEA	X	5	ground_ball	0	1	2022	0.37	0.25	0.29	2.57				1	7	Top	107.31	173.59			455117			3.454597193	-124.2585701	-4.288029996	3.045771086	26.37956403	-28.89355664
FF	2022/7/29	94.4	-1.44	6.97	Verlander, Justin	641487	434378		called_strike					2	J.P. Crawford grounds out, third baseman Alex Bregman to first baseman Yuli Gurriel.	R	L	R	HOU	SEA	S			0	0	2022	-0.86	1.49	0.16	3.08				1	7	Top					455117			6.031264061	-137.0120587	-7.621259207	-12.24432939	34.48843693	-11.93972452
SL	2022/7/29	87.6	-1.54	6.84	Verlander, Justin	553993	434378	strikeout	swinging_strike					14	Eugenio Suarez strikes out swinging.	R	R	R	HOU	SEA	S	2		0	2	2022	0.25	0.45	1.68	0.81				0	7	Top					455117			7.211513605	-127.1158161	-9.308750578	1.202416875	27.353562	-25.43409853
SL	2022/7/29	86	-1.65	6.89	Verlander, Justin	553993	434378		foul					7	Eugenio Suarez strikes out swinging.	R	R	R	HOU	SEA	S			0	1	2022	-0.02	0.3	-0.46	1.96				0	7	Top					455117			2.845155696	-125.0276005	-5.965864972	-0.787981869	27.51805898	-27.92288442
CU	2022/7/29	76.5	-1.74	6.97	Verlander, Justin	553993	434378		foul					2	Eugenio Suarez strikes out swinging.	R	R	R	HOU	SEA	S			0	0	2022	0.7	-0.93	-0.27	2.89				0	7	Top					455117			1.832504628	-111.3211419	0.157264578	5.401206377	21.9699198	-40.10084404
SL	2022/7/29	86.3	-1.58	6.96	Verlander, Justin	467793	434378	strikeout	swinging_strike					1	Carlos Santana strikes out swinging.	R	L	R	HOU	SEA	S	2		2	2	2022	0	0.39	-0.33	2.96		664034		2	6	Top					455117			2.953710017	-125.5912811	-4.069750697	-0.648160444	26.19547104	-27.41586098
FF	2022/7/29	96.1	-1.7	6.94	Verlander, Justin	467793	434378		foul					12	Carlos Santana strikes out swinging.	R	L	R	HOU	SEA	S			2	1	2022	-0.71	1.62	0.36	3.67		664034		2	6	Top					455117			7.008996261	-139.5454093	-6.622759744	-10.97487539	35.44255499	-9.718134193
FF	2022/7/29	94.2	-1.4	6.99	Verlander, Justin	467793	434378		foul					12	Carlos Santana strikes out swinging.	R	L	R	HOU	SEA	S			2	0	2022	-0.64	1.7	0.99	3.1		664034		2	6	Top					455117			7.588905197	-136.7773879	-8.078466921	-9.758245695	31.66499522	-9.185432337
SL	2022/7/29	85.7	-1.55	6.99	Verlander, Justin	467793	434378		ball					14	Carlos Santana strikes out swinging.	R	L	R	HOU	SEA	B			1	0	2022	0.55	0.17	1.24	2.48		664034		2	6	Top					455117			5.471344022	-124.7200365	-4.710918001	4.56870162	25.71744624	-29.61563709
FF	2022/7/29	94.7	-1.57	7.08	Verlander, Justin	467793	434378		ball					12	Carlos Santana strikes out swinging.	R	L	R	HOU	SEA	B			0	0	2022	-0.87	1.41	0.08	4.16		664034		2	6	Top					455117			6.211037815	-137.6943181	-5.033609006	-12.43300991	32.73854809	-13.30006251
CU	2022/7/29	79.5	-1.79	6.81	Verlander, Justin	664034	434378	double	hit_into_play					6	Ty France doubles (19) on a fly ball to center fielder Mauricio Dubon.	R	R	R	HOU	SEA	X	8	fly_ball	0	1	2022	1.02	-0.5	0.43	2.4				2	6	Top	73.42	56.47			455117			2.943213197	-115.6699875	-1.889664642	8.437769579	24.03403956	-36.43584082
FF	2022/7/29	93.3	-1.36	7.08	Verlander, Justin	664034	434378		swinging_strike					11	Ty France doubles (19) on a fly ball to center fielder Mauricio Dubon.	R	R	R	HOU	SEA	S			0	0	2022	-0.92	1.87	-0.14	3.41				2	6	Top					455117			5.159407424	-135.5617459	-7.724850452	-12.55134774	32.63105471	-7.608210189
SL	2022/7/29	88	-1.53	6.97	Verlander, Justin	677594	434378	field_out	hit_into_play					6	Julio Rodriguez flies out sharply to center fielder Mauricio Dubon.	R	R	R	HOU	SEA	X	8	fly_ball	0	1	2022	0.23	0.8	0.56	2.61				1	6	Top	163.8	61.28			455117			4.573835214	-128.0227342	-6.103205385	1.598357682	25.30988675	-22.36696909
SL	2022/7/29	87.2	-1.48	6.97	Verlander, Justin	677594	434378		swinging_strike					6	Julio Rodriguez flies out sharply to center fielder Mauricio Dubon.	R	R	R	HOU	SEA	S			0	0	2022	0.13	0.51	0.7	2.31				1	6	Top					455117			4.954315846	-126.7517705	-5.99687843	0.314722471	27.50504138	-25.63687639
SL	2022/7/29	86.9	-1.56	6.96	Verlander, Justin	624428	434378	field_out	hit_into_play					4	Adam Frazier flies out to left fielder Aledmys Diaz.	R	L	R	HOU	SEA	X	7	fly_ball	1	2	2022	0.15	0.49	-0.42	2.15				0	6	Top	76.66	87.18			455117			2.405721006	-126.5239019	-6.296221208	1.155441504	25.92016516	-25.82321549
FF	2022/7/29	94.1	-1.48	6.99	Verlander, Justin	624428	434378		swinging_strike					11	Adam Frazier flies out to left fielder Aledmys Diaz.	R	L	R	HOU	SEA	S			1	1	2022	-1.12	1.81	-1.08	3.58				0	6	Top					455117			3.498837896	-136.8340017	-7.068611143	-14.82140503	33.74036959	-8.073543192
FF	2022/7/29	92.4	-1.52	7.05	Verlander, Justin	624428	434378		called_strike					11	Adam Frazier flies out to left fielder Aledmys Diaz.	R	L	R	HOU	SEA	S			1	0	2022	-0.75	1.84	-0.37	3.61				0	6	Top					455117			4.537670279	-134.2807752	-6.882054968	-10.04945867	31.89180701	-8.68983298
SL	2022/7/29	83.5	-1.67	7.07	Verlander, Justin	624428	434378		ball					11	Adam Frazier flies out to left fielder Aledmys Diaz.	R	L	R	HOU	SEA	B			0	0	2022	0.54	0.14	-0.07	3.55				0	6	Top					455117			2.601159407	-121.5468726	-1.913797544	4.86202821	24.29139306	-30.65273098
FF	2022/7/29	95.6	-1.43	6.96	Verlander, Justin	608385	434378	strikeout	swinging_strike					3	Jesse Winker strikes out swinging.	R	L	R	HOU	SEA	S	2		1	2	2022	-0.88	1.64	0.46	3.18			663728	2	5	Top					455117			6.957211729	-138.7552914	-7.938081653	-12.96090154	35.17247909	-9.328893928
CU	2022/7/29	80.5	-1.63	6.86	Verlander, Justin	608385	434378		foul					9	Jesse Winker strikes out swinging.	R	L	R	HOU	SEA	S			1	2	2022	0.7	-1.19	0.36	1.48			663728	2	5	Top					455117			3.055388948	-117.1376811	-2.857776914	5.67865579	26.89842092	-42.51442583
FF	2022/7/29	94.9	-1.43	7.05	Verlander, Justin	608385	434378		foul					2	Jesse Winker strikes out swinging.	R	L	R	HOU	SEA	S			1	2	2022	-0.81	1.71	0.24	3.21			663728	2	5	Top					455117			6.122648919	-137.6818308	-8.017019294	-11.71895899	35.97805423	-8.779121242
FF	2022/7/29	95.3	-1.42	7.08	Verlander, Justin	608385	434378		ball					11	Jesse Winker strikes out swinging.	R	L	R	HOU	SEA	B			0	2	2022	-0.7	1.62	-0.31	4.09			663728	2	5	Top					455117			4.447292613	-138.5533031	-5.720743788	-10.05304236	36.74490604	-10.34825294
SL	2022/7/29	87	-1.51	6.94	Verlander, Justin	608385	434378		foul					14	Jesse Winker strikes out swinging.	R	L	R	HOU	SEA	S			0	2	2022	0.2	0.32	0.27	1.1			663728	2	5	Top					455117			3.821975919	-126.3933199	-8.385019117	1.293106492	27.98351187	-27.14379048
CU	2022/7/29	79.5	-1.85	6.94	Verlander, Justin	608385	434378		foul					5	Jesse Winker strikes out swinging.	R	L	R	HOU	SEA	S			0	1	2022	0.69	-0.78	-0.08	2.25			663728	2	5	Top					455117			2.55729008	-115.6914223	-2.01414313	5.679449452	23.5168083	-38.91186317
SL	2022/7/29	85.1	-1.67	7.04	Verlander, Justin	608385	434378		swinging_strike					5	Jesse Winker strikes out swinging.	R	L	R	HOU	SEA	S			0	0	2022	0.21	0.49	0.01	2.54			663728	2	5	Top					455117			3.499548555	-123.8291276	-5.161172502	1.371227495	26.09863903	-26.3035051
CH	2022/7/29	86	-1.79	6.85	Verlander, Justin	663728	434378	single	hit_into_play					11	Cal Raleigh singles on a ground ball to first baseman Yuli Gurriel.	R	L	R	HOU	SEA	X	3	ground_ball	0	0	2022	-1.37	0.66	-0.96	2.58				2	5	Top	152.79	166.92			455117			4.723110744	-124.9587846	-5.108162851	-15.34367851	27.9558433	-24.42280136
SL	2022/7/29	87	-1.55	6.88	Verlander, Justin	641786	434378	field_out	hit_into_play					2	Kyle Lewis flies out sharply to center fielder Mauricio Dubon.	R	R	R	HOU	SEA	X	8	fly_ball	1	1	2022	0.14	0.28	-0.1	2.95				1	5	Top	151.43	43.97			455117			3.170910848	-126.5872877	-3.771281141	0.819938859	27.29859319	-28.57775763
CH	2022/7/29	85.4	-1.79	6.87	Verlander, Justin	641786	434378		called_strike					4	Kyle Lewis flies out sharply to center fielder Mauricio Dubon.	R	R	R	HOU	SEA	S			1	0	2022	-1.4	0.57	-0.77	2.37				1	5	Top					455117			5.210010397	-124.1111934	-5.38380378	-15.53028448	26.52912834	-25.324608
CH	2022/7/29	85.6	-1.8	6.8	Verlander, Justin	641786	434378		ball					13	Kyle Lewis flies out sharply to center fielder Mauricio Dubon.	R	R	R	HOU	SEA	B			0	0	2022	-1.39	0.67	-0.43	0.79				1	5	Top					455117			6.0013291	-124.2740098	-9.148850258	-15.63023076	26.12165978	-23.52688794
SL	2022/7/29	85.9	-1.68	6.96	Verlander, Justin	641487	434378	field_out	hit_into_play					6	J.P. Crawford lines out to center fielder Mauricio Dubon.	R	L	R	HOU	SEA	X	8	line_drive	1	1	2022	0.16	0.32	0.34	2.47				0	5	Top	101.97	87.6			455117			4.439826274	-124.9351334	-4.996493764	0.740411101	25.42937902	-27.96756728
CH	2022/7/29	84.3	-1.8	6.91	Verlander, Justin	641487	434378		ball					11	J.P. Crawford lines out to center fielder Mauricio Dubon.	R	L	R	HOU	SEA	B			0	1	2022	-1.31	0.82	-1.96	3.41				0	5	Top					455117			2.221156502	-122.8118777	-3.38298965	-13.68171066	25.16059876	-23.44250355
FF	2022/7/29	93.2	-1.58	7	Verlander, Justin	641487	434378		called_strike					11	J.P. Crawford lines out to center fielder Mauricio Dubon.	R	L	R	HOU	SEA	S			0	0	2022	-0.94	1.49	-0.98	2.57				0	5	Top					455117			3.576216897	-135.4184692	-8.766615571	-12.35023038	33.21701883	-12.09139141
SL	2022/7/29	87.3	-1.44	6.87	Verlander, Justin	553993	434378	strikeout	swinging_strike					6	Eugenio Suarez strikes out swinging.	R	R	R	HOU	SEA	S	2		2	2	2022	0.18	0.3	0.48	2.31				2	4	Top					455117			4.23503455	-126.9629938	-5.391291574	1.005407877	27.32583694	-27.94452164
FF	2022/7/29	95	-1.41	6.94	Verlander, Justin	553993	434378		swinging_strike					11	Eugenio Suarez strikes out swinging.	R	R	R	HOU	SEA	S			2	1	2022	-0.96	1.64	-0.02	3.65				2	4	Top					455117			5.754030363	-137.9441293	-6.479902991	-13.62989876	35.76245221	-10.0610471
FF	2022/7/29	95	-1.36	6.94	Verlander, Justin	553993	434378		ball					12	Eugenio Suarez strikes out swinging.	R	R	R	HOU	SEA	B			1	1	2022	-0.83	1.58	0.83	4.25				2	4	Top					455117			7.541562969	-138.0413017	-4.813369455	-12.3900634	35.39068028	-11.20828535
FF	2022/7/29	95.1	-1.32	6.98	Verlander, Justin	553993	434378		called_strike					12	Eugenio Suarez strikes out swinging.	R	R	R	HOU	SEA	S			1	0	2022	-0.92	1.46	0.9	3.37				2	4	Top					455117			7.852461074	-138.0202476	-6.948862286	-13.66532485	35.20607466	-12.11821118
FF	2022/7/29	94.1	-1.38	7.02	Verlander, Justin	553993	434378		ball					12	Eugenio Suarez strikes out swinging.	R	R	R	HOU	SEA	B			0	0	2022	-0.86	1.6	0.09	3.65				2	4	Top					455117			5.719606089	-136.6864661	-6.464833184	-12.17450166	35.4848815	-10.92159995
FF	2022/7/29	95	-1.34	7.04	Verlander, Justin	467793	434378	field_out	hit_into_play					12	Carlos Santana pops out to catcher Martin Maldonado in foul territory.	R	L	R	HOU	SEA	X	2	popup	1	2	2022	-0.94	1.56	0.16	4.07				1	4	Top	129.14	201.48			455117			5.995596794	-138.0407312	-5.475514779	-13.38578211	35.89310567	-11.30127462
CH	2022/7/29	86.6	-1.72	6.89	Verlander, Justin	467793	434378		foul					11	Carlos Santana pops out to catcher Martin Maldonado in foul territory.	R	L	R	HOU	SEA	S			1	2	2022	-1.33	1.08	-1.13	3.08				1	4	Top					455117			4.118413003	-126.0457503	-5.068518229	-14.96321327	26.86579776	-19.82722696
SL	2022/7/29	88.3	-1.25	7.07	Verlander, Justin	467793	434378		foul					14	Carlos Santana pops out to catcher Martin Maldonado in foul territory.	R	L	R	HOU	SEA	S			1	2	2022	0.57	0.62	1.34	1.62				1	4	Top					455117			5.082633729	-128.1917034	-8.341000741	5.133574677	29.09961912	-23.69777303
SL	2022/7/29	86	-1.41	7.01	Verlander, Justin	467793	434378		foul					14	Carlos Santana pops out to catcher Martin Maldonado in foul territory.	R	L	R	HOU	SEA	S			1	2	2022	0.4	0.29	1.26	2.16				1	4	Top					455117			5.496092081	-124.9980546	-5.759908749	3.002816312	26.31052917	-28.17904783
FF	2022/7/29	94	-1.41	7.05	Verlander, Justin	467793	434378		foul					2	Carlos Santana pops out to catcher Martin Maldonado in foul territory.	R	L	R	HOU	SEA	S			1	1	2022	-0.94	1.53	0.26	3.03				1	4	Top					455117			6.349944233	-136.4532737	-7.942069834	-13.18531191	34.62505501	-11.50522335
FF	2022/7/29	93.3	-1.43	7.12	Verlander, Justin	467793	434378		ball					11	Carlos Santana pops out to catcher Martin Maldonado in foul territory.	R	L	R	HOU	SEA	B			0	1	2022	-0.88	1.55	-0.3	3.78				1	4	Top					455117			4.792726489	-135.5705361	-6.116424502	-11.90551415	34.27698281	-11.97131312
SL	2022/7/29	85.1	-1.63	7.02	Verlander, Justin	467793	434378		called_strike					9	Carlos Santana pops out to catcher Martin Maldonado in foul territory.	R	L	R	HOU	SEA	S			0	0	2022	0.27	0.37	0.51	1.8				1	4	Top					455117			4.457865452	-123.737823	-6.601680181	1.827938959	24.87867708	-27.22603652
CU	2022/7/29	78.8	-1.6	6.93	Verlander, Justin	664034	434378	field_out	hit_into_play					4	Ty France pops out to first baseman Yuli Gurriel.	R	R	R	HOU	SEA	X	3	popup	0	1	2022	0.77	-0.9	-0.41	2.25				0	4	Top	160.46	154.06			455117			1.154976946	-114.6905145	-1.580788053	6.534128033	23.82491982	-39.99986357
CU	2022/7/29	76.2	-1.66	7.14	Verlander, Justin	664034	434378		called_strike					12	Ty France pops out to first baseman Yuli Gurriel.	R	R	R	HOU	SEA	S			0	0	2022	0.75	-0.97	0.36	3.52				0	4	Top					455117			2.864301575	-110.9279732	1.266907516	5.539212423	22.078769	-40.64412676
FF	2022/7/29	96.2	-1.27	7.03	Verlander, Justin	677594	434378	field_out	hit_into_play					2	Julio Rodriguez flies out to center fielder Mauricio Dubon.	R	R	R	HOU	SEA	X	8	fly_ball	2	2	2022	-0.71	1.75	0.18	2.9			624428	2	3	Top	129.14	78.99			455117			5.394598182	-139.4887731	-9.061924701	-10.61794545	38.94944666	-7.459895039
SL	2022/7/29	88.3	-1.47	7	Verlander, Justin	677594	434378		ball					14	Julio Rodriguez flies out to center fielder Mauricio Dubon.	R	R	R	HOU	SEA	B			1	2	2022	0.5	0.72	2.24	2.09			624428	2	3	Top					455117			7.934860204	-128.1614041	-7.279497774	3.728304184	28.57645708	-22.82118225
SL	2022/7/29	87.5	-1.5	7.02	Verlander, Justin	677594	434378		swinging_strike					14	Julio Rodriguez flies out to center fielder Mauricio Dubon.	R	R	R	HOU	SEA	S			1	1	2022	0.53	0.74	1.16	1.65			624428	2	3	Top					455117			5.283838246	-127.0630451	-8.213075154	4.513490865	28.26504762	-22.61081935
FF	2022/7/29	94.5	-1.34	7.02	Verlander, Justin	677594	434378		ball					14	Julio Rodriguez flies out to center fielder Mauricio Dubon.	R	R	R	HOU	SEA	B			0	1	2022	-0.81	1.87	1.19	1.18			624428	2	3	Top					455117			8.304703105	-136.573771	-13.39624041	-12.18891457	35.79690367	-5.756703464
FF	2022/7/29	95.1	-1.25	7.11	Verlander, Justin	677594	434378		called_strike					14	Julio Rodriguez flies out to center fielder Mauricio Dubon.	R	R	R	HOU	SEA	S			0	0	2022	-0.75	1.77	0.86	2.19			624428	2	3	Top					455117			7.178746006	-137.8226136	-10.98553484	-11.34338661	36.93197463	-7.239177594
FF	2022/7/29	93.9	-1.47	7.08	Verlander, Justin	624428	434378	walk	ball					11	Adam Frazier walks.	R	L	R	HOU	SEA	B			3	1	2022	-0.67	1.55	-0.82	3.62				2	3	Top					455117			3.157461657	-136.5037562	-6.538449901	-9.141041846	35.54664707	-11.60913716
FF	2022/7/29	93.8	-1.43	7.07	Verlander, Justin	624428	434378		called_strike					13	Adam Frazier walks.	R	L	R	HOU	SEA	S			3	0	2022	-1.08	1.36	-0.87	2.13				2	3	Top					455117			3.807451274	-136.1505658	-9.828531	-14.29122259	35.92230009	-13.18565643
FF	2022/7/29	93.8	-1.29	7.17	Verlander, Justin	624428	434378		ball					11	Adam Frazier walks.	R	L	R	HOU	SEA	B			2	0	2022	-0.46	1.67	-0.89	3.89				2	3	Top					455117			2.060084902	-136.3357362	-6.299823726	-6.240797416	35.36533628	-10.27761706
SL	2022/7/29	86.2	-1.57	7.05	Verlander, Justin	624428	434378		ball					14	Adam Frazier walks.	R	L	R	HOU	SEA	B			1	0	2022	0.49	0.57	0.23	1.07				2	3	Top					455117			3.264426761	-125.1930658	-9.004693356	4.388928382	26.59868955	-24.48829062
FF	2022/7/29	94.5	-1.39	7.12	Verlander, Justin	624428	434378		ball					11	Adam Frazier walks.	R	L	R	HOU	SEA	B			0	0	2022	-1	1.39	-1.04	4.38				2	3	Top					455117			3.104470502	-137.3994841	-4.421392006	-13.29200565	35.90125565	-13.92752543
CU	2022/7/29	80.1	-1.7	6.88	Verlander, Justin	608385	434378	field_out	hit_into_play					4	Jesse Winker flies out to left fielder Aledmys Diaz.	R	L	R	HOU	SEA	X	7	fly_ball	0	1	2022	0.44	-0.94	-0.71	2.51				1	3	Top	74.42	141.88			455117			1.337944851	-116.6410981	-1.104010113	3.731938747	24.63750396	-40.6435294
SL	2022/7/29	86.6	-1.52	7	Verlander, Justin	608385	434378		called_strike					9	Jesse Winker flies out to left fielder Aledmys Diaz.	R	L	R	HOU	SEA	S			0	0	2022	0.3	0.22	0.74	1.88				1	3	Top					455117			4.767815268	-126.0030645	-6.423947735	2.16071796	26.2745787	-28.69790559
SL	2022/7/29	88.7	-1.42	7.03	Verlander, Justin	663728	434378	strikeout	swinging_strike					14	Cal Raleigh strikes out swinging.	R	L	R	HOU	SEA	S	2		1	2	2022	0.49	0.46	1.13	1.14				0	3	Top					455117			5.156277917	-128.8767894	-9.20464063	4.386493197	27.10735602	-25.32959498
FF	2022/7/29	94.9	-1.41	7.09	Verlander, Justin	663728	434378		ball					11	Cal Raleigh strikes out swinging.	R	L	R	HOU	SEA	B			0	2	2022	-0.79	1.41	-0.37	5.28				0	3	Top					455117			4.453613755	-138.0060392	-2.116940016	-11.13559518	36.04122683	-14.07689029
FF	2022/7/29	94.1	-1.37	6.99	Verlander, Justin	663728	434378		foul					5	Cal Raleigh strikes out swinging.	R	L	R	HOU	SEA	S			0	1	2022	-0.87	1.68	-0.03	2.38				0	3	Top					455117			5.386844116	-136.6675749	-9.884063728	-12.09401242	31.82113516	-9.071020234
SL	2022/7/29	84.8	-1.61	7.07	Verlander, Justin	663728	434378		foul					6	Cal Raleigh strikes out swinging.	R	L	R	HOU	SEA	S			0	0	2022	0.28	0.43	0.65	2.2				0	3	Top					455117			4.672130589	-123.2660457	-5.819062867	1.879953944	26.06967041	-26.74422999
FF	2022/7/29	95.6	-1.32	7.06	Verlander, Justin	641786	434378	field_out	hit_into_play					3	Kyle Lewis pops out to first baseman Yuli Gurriel in foul territory.	R	R	R	HOU	SEA	X	3	popup	0	0	2022	-0.98	1.7	0.37	2.99				2	2	Top	152.18	197.24			455117			6.617484938	-138.7770536	-8.797758019	-14.1728226	34.41521686	-8.326987917
FF	2022/7/29	94.1	-1.39	7.05	Verlander, Justin	641487	434378	field_out	hit_into_play					4	J.P. Crawford flies out to left fielder Aledmys Diaz.	R	L	R	HOU	SEA	X	7	fly_ball	2	0	2022	-0.92	1.67	-0.59	2.65				1	2	Top	80.84	103.63			455117			4.098005981	-136.6734697	-9.328453424	-12.42439126	32.3921297	-9.306710482
FF	2022/7/29	94.4	-1.44	7.14	Verlander, Justin	641487	434378		ball					11	J.P. Crawford flies out to left fielder Aledmys Diaz.	R	L	R	HOU	SEA	B			1	0	2022	-0.96	1.71	-1.73	3.19				1	2	Top					455117			1.3782584	-137.1352209	-8.243737817	-12.34229659	33.61285246	-9.032235124
FF	2022/7/29	94.7	-1.36	7.1	Verlander, Justin	641487	434378		ball					11	J.P. Crawford flies out to left fielder Aledmys Diaz.	R	L	R	HOU	SEA	B			0	0	2022	-0.86	1.59	-1.38	3.09				1	2	Top					455117			1.848741201	-137.7127856	-8.242633341	-11.32940842	32.77251228	-10.36442217
FF	2022/7/29	95	-1.47	7.05	Verlander, Justin	553993	434378	field_out	hit_into_play					4	Eugenio Suarez flies out to center fielder Mauricio Dubon.	R	R	R	HOU	SEA	X	8	fly_ball	1	2	2022	-1.02	1.67	-0.32	2.8				0	2	Top	157.53	65.23			455117			5.227213292	-137.9716397	-9.05607717	-14.20449799	33.7716576	-8.995682712
FF	2022/7/29	94	-1.38	7.09	Verlander, Justin	553993	434378		foul					2	Eugenio Suarez flies out to center fielder Mauricio Dubon.	R	R	R	HOU	SEA	S			1	1	2022	-0.76	1.69	0.14	3.43				0	2	Top					455117			5.566088368	-136.596593	-7.393561985	-10.79768985	33.73463888	-9.564038404
SL	2022/7/29	85.4	-1.46	7.01	Verlander, Justin	553993	434378		called_strike					12	Eugenio Suarez flies out to center fielder Mauricio Dubon.	R	R	R	HOU	SEA	S			1	0	2022	0.18	0.34	0.91	2.59				0	2	Top					455117			5.151552665	-124.2137681	-4.723351037	0.786745498	26.9080802	-27.87256101
FF	2022/7/29	93.6	-1.47	7.09	Verlander, Justin	553993	434378		ball					11	Eugenio Suarez flies out to center fielder Mauricio Dubon.	R	R	R	HOU	SEA	B			0	0	2022	-0.75	1.73	-0.59	3.84				0	2	Top					455117			3.893253747	-136.0941301	-6.342204362	-10.22366864	34.02139953	-9.517969505
FF	2022/7/29	95.3	-1.26	7.04	Verlander, Justin	553993	434378	caught_stealing_2b	swinging_strike					12	Julio Rodriguez caught stealing 2nd base, catcher Martin Maldonado to second baseman Jose Altuve.	R	R	R	HOU	SEA	S	2		2	1	2022	-0.74	1.65	0.52	3.68			677594	2	1	Top					455117			6.317566934	-138.4640342	-6.788005716	-11.02770176	36.00716944	-9.605492605
FF	2022/7/29	95.1	-1.43	7.1	Verlander, Justin	553993	434378		ball					12	Julio Rodriguez caught stealing 2nd base, catcher Martin Maldonado to second baseman Jose Altuve.	R	R	R	HOU	SEA	B			1	1	2022	-0.67	1.52	1.07	3.43			677594	2	1	Top					455117			7.983249302	-137.9549523	-7.21151504	-10.4272457	34.84439253	-11.29781908
CU	2022/7/29	78.3	-1.76	7.01	Verlander, Justin	553993	434378		called_strike					1	Julio Rodriguez caught stealing 2nd base, catcher Martin Maldonado to second baseman Jose Altuve.	R	R	R	HOU	SEA	S			1	0	2022	0.57	-0.79	-0.34	3.23			677594	2	1	Top					455117			1.975838139	-114.0065639	0.20193775	4.548800013	23.28971665	-39.24449216
FF	2022/7/29	93.7	-1.46	7.16	Verlander, Justin	553993	434378		ball					11	Julio Rodriguez caught stealing 2nd base, catcher Martin Maldonado to second baseman Jose Altuve.	R	R	R	HOU	SEA	B			0	0	2022	-0.84	1.74	-0.4	4.04			677594	2	1	Top					455117			4.56729957	-136.1690463	-6.019973188	-11.49208155	35.2808881	-9.471018
FF	2022/7/29	93.8	-1.38	7.09	Verlander, Justin	467793	434378	field_out	hit_into_play					1	Carlos Santana pops out to third baseman Alex Bregman.	R	L	R	HOU	SEA	X	5	popup	1	0	2022	-0.9	1.77	-0.49	3.02			677594	1	1	Top	92.15	164.49			455117			4.262051828	-136.20087	-8.503280945	-12.16445779	35.56569347	-8.51074962
FF	2022/7/29	93.7	-1.44	7.19	Verlander, Justin	467793	434378		ball					11	Carlos Santana pops out to third baseman Alex Bregman.	R	L	R	HOU	SEA	B			0	0	2022	-0.77	1.57	-0.31	4.95			677594	1	1	Top					455117			4.568762735	-136.262022	-3.421094143	-10.59352984	35.32459261	-12.18080432
FF	2022/7/29	93.8	-1.39	7.15	Verlander, Justin	664034	434378	field_out	hit_into_play					6	Ty France flies out to right fielder Kyle Tucker.	R	R	R	HOU	SEA	X	9	fly_ball	1	0	2022	-0.84	1.71	0.77	2.37			677594	0	1	Top	197.06	106.88			455117			7.372249421	-135.9749491	-10.22025286	-12.09518966	33.34640995	-8.834834565
FF	2022/7/29	92.7	-1.39	7.22	Verlander, Justin	664034	434378		ball					12	Ty France flies out to right fielder Kyle Tucker.	R	R	R	HOU	SEA	B			0	0	2022	-0.82	1.69	0.27	4.01			677594	0	1	Top					455117			5.966102661	-134.6550124	-5.93497082	-11.39238273	33.80249161	-10.61733413
FF	2022/7/29	94	-1.3	7.17	Verlander, Justin	677594	434378	single	hit_into_play					3	Julio Rodriguez singles on a ground ball to shortstop Jeremy Pena.	R	R	R	HOU	SEA	X	6	ground_ball	0	0	2022	-0.56	1.69	0.39	3.23				0	1	Top	103.67	161.46			455117			5.569756659	-136.5343879	-8.085953618	-8.357383584	34.41187531	-9.432499299
FF	2022/7/23	97.4	-1.66	6.79	Verlander, Justin	664059	434378	strikeout	foul_tip					12	Sam Haggerty strikes out on a foul tip.	R	L	R	SEA	HOU	S	2		1	2	2022	-0.76	1.45	0.11	3.3	553993	624428	647351	2	7	Bot					455117			6.464208716	-141.7258862	-7.225722079	-11.5920153	28.13691929	-11.15228942
FF	2022/7/23	98.2	-1.31	6.77	Verlander, Justin	664059	434378		ball					11	Sam Haggerty strikes out on a foul tip.	R	L	R	SEA	HOU	B			0	2	2022	-0.89	1.61	-0.69	4.09	553993	624428	647351	2	7	Bot					455117			3.717677551	-142.9227927	-5.541674814	-13.0451622	30.37546032	-9.014067842
FF	2022/7/23	96.9	-1.56	6.83	Verlander, Justin	664059	434378		called_strike					3	Sam Haggerty strikes out on a foul tip.	R	L	R	SEA	HOU	S			0	1	2022	-1.05	1.45	0.35	3.03	553993	624428	647351	2	7	Bot					455117			7.505298665	-140.9192419	-7.984593538	-15.66991467	28.18931339	-11.25592569
FF	2022/7/23	96.5	-1.46	6.79	Verlander, Justin	664059	434378		swinging_strike					1	Sam Haggerty strikes out on a foul tip.	R	L	R	SEA	HOU	S			0	0	2022	-0.95	1.72	-0.78	3.05	553993	624428	647351	2	7	Bot					455117			3.968088445	-140.4030361	-8.34362772	-13.40944135	28.55236316	-7.769491908
CH	2022/7/23	86.6	-1.67	6.65	Verlander, Justin	641786	434378	walk	blocked_ball					13	Kyle Lewis walks.	R	R	R	SEA	HOU	B			3	2	2022	-1.48	0.93	-1.5	0.5	553993	624428		2	7	Bot					455117			3.4080311	-125.813194	-10.3557342	-16.39115273	24.64920969	-20.45270733
FF	2022/7/23	99.3	-1.29	6.77	Verlander, Justin	641786	434378		ball					11	Kyle Lewis walks.	R	R	R	SEA	HOU	B			2	2	2022	-0.91	1.52	-0.66	5.28	553993	624428		2	7	Bot					455117			3.836662619	-144.6126895	-2.219009954	-13.6988322	33.41249231	-10.58153779
SL	2022/7/23	88.8	-1.35	6.71	Verlander, Justin	641786	434378		ball					14	Kyle Lewis walks.	R	R	R	SEA	HOU	B			1	2	2022	0.19	0.16	1.43	2	553993	624428		2	7	Bot					455117			6.424814541	-129.2458335	-5.876678614	0.912897176	25.58364118	-29.3924729
SL	2022/7/23	88.7	-1.52	6.84	Verlander, Justin	641786	434378		swinging_strike					12	Kyle Lewis walks.	R	R	R	SEA	HOU	S			1	1	2022	0.3	0.33	0.08	3.52	553993	624428		2	7	Bot					455117			3.282832622	-129.2646237	-2.843351915	2.804038167	22.88522418	-28.14191996
FF	2022/7/23	98.5	-1.35	6.79	Verlander, Justin	641786	434378		swinging_strike					12	Kyle Lewis walks.	R	R	R	SEA	HOU	S			1	0	2022	-0.77	1.36	0.61	3.54	553993	624428		2	7	Bot					455117			7.082022799	-143.3432287	-6.58618565	-12.09921523	28.52404792	-12.02373813
SL	2022/7/23	88.1	-1.54	6.77	Verlander, Justin	641786	434378		blocked_ball					14	Kyle Lewis walks.	R	R	R	SEA	HOU	B			0	0	2022	0.11	0.29	0.5	0.8	553993	624428		2	7	Bot					455117			4.693378773	-128.1547465	-9.10610528	0.510735418	21.04680772	-27.52297891
FF	2022/7/23	99.2	-1.47	6.78	Verlander, Justin	663728	434378	strikeout	swinging_strike					12	Cal Raleigh strikes out swinging.	R	L	R	SEA	HOU	S	2		2	2	2022	-0.6	1.38	0.77	4.31	553993	624428		1	7	Bot					455117			7.492861847	-144.3964831	-4.628031151	-9.938578302	29.19905654	-11.92508883
CU	2022/7/23	81.4	-1.56	6.7	Verlander, Justin	663728	434378		foul					8	Cal Raleigh strikes out swinging.	R	L	R	SEA	HOU	S			2	2	2022	0.59	-0.87	0.12	2.07	553993	624428		1	7	Bot					455117			2.627587557	-118.6182068	-2.220122489	5.209682424	19.98045868	-40.28216699
FF	2022/7/23	99.2	-1.21	6.85	Verlander, Justin	663728	434378		foul					12	Cal Raleigh strikes out swinging.	R	L	R	SEA	HOU	S			2	2	2022	-0.69	1.58	0.52	3.55	553993	624428		1	7	Bot					455117			6.331799804	-144.2406671	-7.329691384	-10.97424953	30.17615076	-8.574019062
FF	2022/7/23	99.3	-1.37	6.85	Verlander, Justin	663728	434378		foul					1	Cal Raleigh strikes out swinging.	R	L	R	SEA	HOU	S			2	2	2022	-0.93	1.5	-0.35	3.26	553993	624428		1	7	Bot					455117			4.942365939	-144.4391297	-7.951047046	-14.13459974	32.36331344	-9.468363581
FF	2022/7/23	97.7	-1.45	6.79	Verlander, Justin	663728	434378		swinging_strike					13	Cal Raleigh strikes out swinging.	R	L	R	SEA	HOU	S			2	1	2022	-1.05	1.51	-0.83	2.48	553993	624428		1	7	Bot					455117			4.105931195	-142.069958	-9.632861255	-15.14531006	30.9371926	-9.722588208
FF	2022/7/23	98.4	-1.58	6.87	Verlander, Justin	663728	434378		ball					11	Cal Raleigh strikes out swinging.	R	L	R	SEA	HOU	B			1	1	2022	-0.78	1.47	-1.42	4.53	553993	624428		1	7	Bot					455117			2.239548242	-143.4103152	-4.3445771	-11.35597936	30.74527422	-11.0887513
FF	2022/7/23	98.4	-1.4	6.87	Verlander, Justin	663728	434378		ball					14	Cal Raleigh strikes out swinging.	R	L	R	SEA	HOU	B			0	1	2022	-0.84	1.52	1.29	2.53	553993		624428	1	7	Bot					455117			9.209845816	-142.8647356	-9.829500161	-13.57369725	30.74155679	-9.181697583
FF	2022/7/23	97.2	-1.47	6.92	Verlander, Justin	663728	434378		foul					11	Cal Raleigh strikes out swinging.	R	L	R	SEA	HOU	S			0	0	2022	-0.43	1.63	-0.23	3.92	553993		624428	1	7	Bot					455117			4.275842555	-141.4344349	-6.271373754	-6.717454735	30.35758417	-9.004200544
CU	2022/7/23	79.7	-1.89	6.77	Verlander, Justin	624428	434378	single	hit_into_play					11	Adam Frazier singles on a ground ball to center fielder Jake Meyers. Eugenio Suarez to 3rd.	R	L	R	SEA	HOU	X	8	ground_ball	0	1	2022	0.1	-1	-1.07	2.35			553993	1	7	Bot	134.28	98.86			455117			1.628815083	-116.1605276	-1.165968968	0.600698691	20.36030616	-41.23726673
CU	2022/7/23	80.1	-1.83	6.81	Verlander, Justin	624428	434378		called_strike					6	Adam Frazier singles on a ground ball to center fielder Jake Meyers. Eugenio Suarez to 3rd.	R	L	R	SEA	HOU	S			0	0	2022	0.42	-1.06	0.48	2.31			553993	1	7	Bot					455117			4.28321684	-116.5547699	-1.171739483	2.955465886	23.47108062	-41.77998585
FF	2022/7/23	97.3	-1.44	6.81	Verlander, Justin	553993	434378	walk	ball					11	Eugenio Suarez walks.	R	R	R	SEA	HOU	B			3	2	2022	-0.58	1.5	-1.01	3.15				1	7	Bot					455117			2.485372812	-141.6201257	-7.783076227	-8.421581461	28.57682502	-10.40029934
FF	2022/7/23	97.7	-1.5	6.82	Verlander, Justin	553993	434378		ball					11	Eugenio Suarez walks.	R	R	R	SEA	HOU	B			2	2	2022	-0.72	1.43	-0.87	4.34				1	7	Bot					455117			3.332740468	-142.4907621	-4.594393609	-10.52401357	25.98355876	-11.69711394
SL	2022/7/23	87.6	-1.56	6.81	Verlander, Justin	553993	434378		foul					5	Eugenio Suarez walks.	R	R	R	SEA	HOU	S			2	2	2022	0.18	0.18	0.28	2.49				1	7	Bot					455117			4.066871813	-127.7489416	-4.832756881	1.358176109	20.63013652	-29.60232632
CU	2022/7/23	82.2	-1.54	6.66	Verlander, Justin	553993	434378		ball					9	Eugenio Suarez walks.	R	R	R	SEA	HOU	B			1	2	2022	0.33	-0.7	0.54	1.59				1	7	Bot					455117			4.076334194	-119.75689	-3.685306147	2.491856745	21.057555	-38.52655166
FF	2022/7/23	98.6	-1.27	6.83	Verlander, Justin	553993	434378		ball					12	Eugenio Suarez walks.	R	R	R	SEA	HOU	B			0	2	2022	-0.87	1.52	0.84	3.86				1	7	Bot					455117			7.71254602	-143.3846149	-6.149369566	-13.71294083	30.16642536	-9.95416499
FF	2022/7/23	96.9	-1.47	6.88	Verlander, Justin	553993	434378		swinging_strike					11	Eugenio Suarez walks.	R	R	R	SEA	HOU	S			0	1	2022	-0.69	1.49	-0.3	3.65				1	7	Bot					455117			4.668010279	-141.0612194	-6.500418939	-10.25363475	28.27100244	-10.97885548
SL	2022/7/23	87.5	-1.68	6.85	Verlander, Justin	553993	434378		foul					9	Eugenio Suarez walks.	R	R	R	SEA	HOU	S			0	0	2022	0.32	0.39	0.49	2.01				1	7	Bot					455117			4.564896686	-127.3506571	-6.385784211	2.711838885	23.39459687	-26.86529758
CU	2022/7/23	82	-1.82	6.66	Verlander, Justin	467793	434378	home_run	hit_into_play					5	Carlos Santana homers (9) on a fly ball to right center field.	R	L	R	SEA	HOU	X		fly_ball	1	2	2022	0.26	-0.53	-0.09	2.61				1	7	Bot	190.71	57.8			455117			3.408460991	-119.4722403	-1.61255404	1.828463545	22.26412399	-37.19670197
CU	2022/7/23	78.6	-1.82	6.89	Verlander, Justin	467793	434378		foul					9	Carlos Santana homers (9) on a fly ball to right center field.	R	L	R	SEA	HOU	S			1	1	2022	0.98	-0.66	0.37	2.09				1	7	Bot					455117			2.932674508	-114.5207037	-2.339328824	8.028350909	21.56267841	-37.75200942
SL	2022/7/23	86.6	-1.83	6.9	Verlander, Justin	467793	434378		ball					14	Carlos Santana homers (9) on a fly ball to right center field.	R	L	R	SEA	HOU	B			0	1	2022	0.08	0.38	0.46	1.4				1	7	Bot					455117			5.279960335	-125.9832181	-7.70542439	-0.08930965	23.51744755	-26.88284016
SL	2022/7/23	86.3	-1.72	6.91	Verlander, Justin	467793	434378		called_strike					11	Carlos Santana homers (9) on a fly ball to right center field.	R	L	R	SEA	HOU	S			0	0	2022	-0.03	0.34	-0.88	3.09				1	7	Bot					455117			2.046542712	-125.8262367	-3.633742688	-0.674912508	22.86023295	-28.10702041
FF	2022/7/23	94.7	-1.5	6.95	Verlander, Justin	608385	434378	field_out	hit_into_play					2	Jesse Winker flies out to center fielder Jake Meyers.	R	L	R	SEA	HOU	X	8	fly_ball	0	0	2022	-0.79	1.54	0.13	2.89				0	7	Bot	102.07	85.85			455117			5.974684329	-137.6865516	-8.375272999	-11.26996008	26.82738314	-10.92450668
FF	2022/7/23	96.7	-1.45	6.79	Verlander, Justin	664034	434378	field_out	hit_into_play					12	Ty France pops out to first baseman Yuli Gurriel in foul territory.	R	R	R	SEA	HOU	X	3	popup	1	0	2022	-0.94	1.58	0.03	3.73				2	6	Bot	164.19	183.01			455117			6.076076436	-140.6418974	-6.23876091	-13.87233552	30.59338947	-9.905751196
FF	2022/7/23	96.1	-1.46	6.9	Verlander, Justin	664034	434378		ball					12	Ty France pops out to first baseman Yuli Gurriel in foul territory.	R	R	R	SEA	HOU	B			0	0	2022	-0.73	1.49	0.63	3.8				2	6	Bot					455117			7.14678692	-139.7223864	-6.004120678	-11.14170282	29.89489207	-11.43231423
FF	2022/7/23	96	-1.52	6.79	Verlander, Justin	641487	434378	field_out	hit_into_play					5	J.P. Crawford grounds out, second baseman Jose Altuve to first baseman Yuli Gurriel.	R	L	R	SEA	HOU	X	4	ground_ball	2	0	2022	-0.7	1.52	0.2	2.26				1	6	Bot	143.91	143.98			455117			6.117669179	-139.4701801	-9.84312278	-10.46649218	29.98344482	-10.2416925
CH	2022/7/23	86.9	-1.88	6.7	Verlander, Justin	641487	434378		ball					13	J.P. Crawford grounds out, second baseman Jose Altuve to first baseman Yuli Gurriel.	R	L	R	SEA	HOU	B			1	0	2022	-1.28	0.6	-1.34	1.36				1	6	Bot					455117			3.926297388	-126.4441906	-7.907262115	-14.58747761	23.62747684	-24.34698014
CH	2022/7/23	86.2	-1.87	6.78	Verlander, Justin	641487	434378		ball					13	J.P. Crawford grounds out, second baseman Jose Altuve to first baseman Yuli Gurriel.	R	L	R	SEA	HOU	B			0	0	2022	-1.35	0.66	-1.45	2.33				1	6	Bot					455117			3.719297502	-125.552059	-5.775243594	-15.03701698	22.51373663	-24.3039077
FF	2022/7/23	97.4	-1.59	6.82	Verlander, Justin	664059	434378	strikeout	swinging_strike					12	Sam Haggerty strikes out swinging.	R	L	R	SEA	HOU	S	2		1	2	2022	-0.63	1.55	0.4	3.49				0	6	Bot					455117			6.774693475	-141.6014075	-6.976280378	-9.908031412	29.61117931	-9.900136541
SL	2022/7/23	87.5	-1.67	6.8	Verlander, Justin	664059	434378		foul					5	Sam Haggerty strikes out swinging.	R	L	R	SEA	HOU	S			1	2	2022	0.3	0.05	-0.11	1.98				0	6	Bot					455117			3.136528188	-127.425209	-5.657639953	2.734072296	23.12405329	-30.82953759
FF	2022/7/23	96.9	-1.63	6.85	Verlander, Justin	664059	434378		ball					11	Sam Haggerty strikes out swinging.	R	L	R	SEA	HOU	B			0	2	2022	-0.94	1.45	-0.65	3.95				0	6	Bot					455117			4.751788329	-141.0959987	-5.540966944	-13.67177203	29.71994197	-11.68827472
CU	2022/7/23	82.2	-1.72	6.79	Verlander, Justin	664059	434378		foul					2	Sam Haggerty strikes out swinging.	R	L	R	SEA	HOU	S			0	2	2022	0.61	-0.67	0.06	3.01				0	6	Bot					455117			2.845041092	-119.8068719	-0.809402535	5.405420464	22.0777822	-38.66869542
FF	2022/7/23	95.4	-1.53	6.87	Verlander, Justin	664059	434378		foul					12	Sam Haggerty strikes out swinging.	R	L	R	SEA	HOU	S			0	1	2022	-0.7	1.67	0.52	3.84				0	6	Bot					455117			6.940706003	-138.7957913	-6.123758041	-10.54422125	28.59954084	-9.334153932
FF	2022/7/23	95.1	-1.57	6.93	Verlander, Justin	664059	434378		foul					12	Sam Haggerty strikes out swinging.	R	L	R	SEA	HOU	S			0	0	2022	-0.96	1.59	0.17	3.4				0	6	Bot					455117			6.677225141	-138.2527683	-7.155168783	-13.75007345	29.79968243	-10.38416564
FF	2022/7/23	97.3	-1.34	6.8	Verlander, Justin	664238	434378	strikeout	swinging_strike					12	Dylan Moore strikes out swinging.	R	R	R	SEA	HOU	S	2		1	2	2022	-0.87	1.55	0.08	3.73				2	5	Bot					455117			5.785193919	-141.5791551	-6.316150847	-12.98130609	30.49580266	-9.988515157
FF	2022/7/23	95.8	-1.41	6.96	Verlander, Justin	664238	434378		foul					5	Dylan Moore strikes out swinging.	R	R	R	SEA	HOU	S			1	1	2022	-0.76	1.46	-0.24	2.67				2	5	Bot					455117			4.787158246	-139.2722736	-8.98865989	-10.98624323	30.40246454	-11.33215105
FF	2022/7/23	96.3	-1.45	6.95	Verlander, Justin	664238	434378		swinging_strike					12	Dylan Moore strikes out swinging.	R	R	R	SEA	HOU	S			1	0	2022	-0.75	1.5	0	3.62				2	5	Bot					455117			5.522208471	-140.0928051	-6.636633966	-11.11085906	30.38033789	-11.08535681
CU	2022/7/23	78.7	-1.77	6.84	Verlander, Justin	664238	434378		ball					13	Dylan Moore strikes out swinging.	R	R	R	SEA	HOU	B			0	0	2022	0.47	-1.01	-1.07	2.38				2	5	Bot					455117			0.665157103	-114.6434685	-1.040005674	4.032610083	19.82609194	-41.14344129
SL	2022/7/23	86.4	-1.6	6.87	Verlander, Justin	663728	434378	strikeout	called_strike					3	Cal Raleigh called out on strikes.	R	L	R	SEA	HOU	S	2		2	2	2022	0.25	0.11	0.36	3.03				1	5	Bot					455117			4.144948836	-125.886532	-3.229120916	1.94363822	23.67571979	-30.53035108
SL	2022/7/23	85	-1.64	6.92	Verlander, Justin	663728	434378		called_strike					11	Cal Raleigh called out on strikes.	R	L	R	SEA	HOU	S			2	1	2022	0.06	0.19	-0.63	3.58				1	5	Bot					455117			2.244710958	-123.8287496	-1.926443049	0.156454058	23.61979826	-30.04432611
FF	2022/7/23	95.1	-1.51	6.95	Verlander, Justin	663728	434378		foul					11	Cal Raleigh called out on strikes.	R	L	R	SEA	HOU	S			2	0	2022	-0.76	1.82	-0.2	3.92				1	5	Bot					455117			5.11619152	-138.2672935	-6.307681111	-10.92328668	33.4913309	-7.63550935
FF	2022/7/23	95.8	-1.46	7	Verlander, Justin	663728	434378		ball					11	Cal Raleigh called out on strikes.	R	L	R	SEA	HOU	B			1	0	2022	-0.69	1.68	-1.43	3				1	5	Bot					455117			1.640818108	-139.300277	-8.698519055	-9.299231741	32.30798438	-8.509401745
FF	2022/7/23	95.4	-1.4	7.1	Verlander, Justin	663728	434378		ball					11	Cal Raleigh called out on strikes.	R	L	R	SEA	HOU	B			0	0	2022	-0.83	1.7	-1.33	3.76				1	5	Bot					455117			2.037176941	-138.7361108	-6.899561688	-11.16561662	31.71700614	-8.909356143
FF	2022/7/23	94.9	-1.5	6.95	Verlander, Justin	624428	434378	field_out	hit_into_play					12	Adam Frazier flies out to right fielder Kyle Tucker.	R	L	R	SEA	HOU	X	9	fly_ball	1	0	2022	-0.63	1.85	0.26	3.65				0	5	Bot	183.77	65.31			455117			5.971225643	-137.9105651	-7.04387189	-9.443834245	32.42877624	-7.247561002
FF	2022/7/23	95.1	-1.63	6.95	Verlander, Justin	624428	434378		ball					11	Adam Frazier flies out to right fielder Kyle Tucker.	R	L	R	SEA	HOU	B			0	0	2022	-0.99	1.8	-1.19	3.91				0	5	Bot					455117			3.355074569	-138.3085013	-6.298700203	-13.50583186	32.00582959	-7.931654913
FF	2022/7/23	97.1	-1.55	6.79	Verlander, Justin	553993	434378	strikeout	swinging_strike					2	Eugenio Suarez strikes out swinging.	R	R	R	SEA	HOU	S	2		2	2	2022	-0.77	1.5	-0.18	3.21				2	4	Bot					455117			5.40081665	-141.2275575	-7.477017185	-11.51478917	30.63839824	-10.60490842
FF	2022/7/23	97.2	-1.59	6.79	Verlander, Justin	553993	434378		ball					12	Eugenio Suarez strikes out swinging.	R	R	R	SEA	HOU	B			1	2	2022	-0.64	1.64	0.09	4.37				2	4	Bot					455117			5.93089102	-141.4584412	-4.730518868	-9.870481571	31.81822805	-9.226146306
FF	2022/7/23	96.5	-1.43	6.87	Verlander, Justin	553993	434378		ball					12	Eugenio Suarez strikes out swinging.	R	R	R	SEA	HOU	B			0	2	2022	-0.95	1.38	0.53	4.28				2	4	Bot					455117			7.351210616	-140.4335029	-4.488244204	-14.21728938	29.75653649	-12.98235196
CU	2022/7/23	79.9	-1.83	6.86	Verlander, Justin	553993	434378		foul					14	Eugenio Suarez strikes out swinging.	R	R	R	SEA	HOU	S			0	1	2022	0.45	-1.11	0.52	1.43				2	4	Bot					455117			4.32836736	-116.3658863	-3.134287435	3.229127831	22.55087404	-41.85937487
CU	2022/7/23	79.3	-1.75	6.92	Verlander, Justin	553993	434378		called_strike					9	Eugenio Suarez strikes out swinging.	R	R	R	SEA	HOU	S			0	0	2022	0.28	-1.01	0.38	1.74				2	4	Bot					455117			4.10644184	-115.5357338	-2.69079673	1.79018807	20.64459401	-41.00647865
CU	2022/7/23	80.5	-1.6	6.85	Verlander, Justin	467793	434378	field_out	hit_into_play					4	Carlos Santana grounds out, first baseman Yuli Gurriel to pitcher Justin Verlander.	R	L	R	SEA	HOU	X	3	ground_ball	1	2	2022	0.59	-1.09	-0.28	2.91				1	4	Bot	159.87	149.63			455117			1.789928265	-117.2071675	-0.011538418	5.132022413	21.82522878	-42.45944155
SL	2022/7/23	87.5	-1.53	6.87	Verlander, Justin	467793	434378		ball					9	Carlos Santana grounds out, first baseman Yuli Gurriel to pitcher Justin Verlander.	R	L	R	SEA	HOU	B			0	2	2022	0.26	0.01	0.28	1.68				1	4	Bot					455117			3.807842135	-127.3824367	-6.415297307	2.132642746	25.34457515	-30.93303048
CU	2022/7/23	80.2	-1.8	6.88	Verlander, Justin	467793	434378		foul					1	Carlos Santana grounds out, first baseman Yuli Gurriel to pitcher Justin Verlander.	R	L	R	SEA	HOU	S			0	1	2022	0.58	-0.64	-0.44	3.1				1	4	Bot					455117			1.900152098	-116.7878736	-0.447945603	4.923254425	21.69903532	-38.197855
FF	2022/7/23	95.1	-1.46	7.02	Verlander, Justin	467793	434378		foul					1	Carlos Santana grounds out, first baseman Yuli Gurriel to pitcher Justin Verlander.	R	L	R	SEA	HOU	S			0	0	2022	-0.94	1.59	-0.44	3.54				1	4	Bot					455117			4.738354379	-138.363027	-7.018760077	-13.09223179	29.59801186	-10.31552939
FF	2022/7/23	94.9	-1.54	6.98	Verlander, Justin	608385	434378	field_out	hit_into_play					2	Jesse Winker flies out to right fielder Kyle Tucker.	R	L	R	SEA	HOU	X	9	fly_ball	1	0	2022	-0.78	1.57	0.12	3.27				0	4	Bot	158.33	87.58			455117			6.076113802	-138.0771221	-7.564378327	-11.31843313	28.08316964	-10.59390947
FF	2022/7/23	94.7	-1.69	6.95	Verlander, Justin	608385	434378		ball					11	Jesse Winker flies out to right fielder Kyle Tucker.	R	L	R	SEA	HOU	B			0	0	2022	-0.81	1.57	-0.73	4.19				0	4	Bot					455117			4.296769136	-137.8531792	-5.034864772	-11.30865921	29.33218564	-11.19795793
FF	2022/7/23	95.1	-1.33	6.95	Verlander, Justin	664034	434378	field_out	hit_into_play					2	Ty France flies out to center fielder Jake Meyers.	R	R	R	SEA	HOU	X	8	fly_ball	1	1	2022	-0.76	1.47	-0.02	3.3				2	3	Bot	157.6	82.13			455117			5.107658947	-138.2414868	-7.150004422	-10.87946218	31.75820488	-11.88931452
CU	2022/7/23	81.2	-1.66	6.78	Verlander, Justin	664034	434378		ball					14	Ty France flies out to center fielder Jake Meyers.	R	R	R	SEA	HOU	B			0	1	2022	0.66	-1.05	0.88	1.84				2	3	Bot					455117			4.409760181	-118.2128754	-2.401984151	5.249406583	23.48518928	-41.77024987
FF	2022/7/23	95.1	-1.39	7.04	Verlander, Justin	664034	434378		foul					1	Ty France flies out to center fielder Jake Meyers.	R	R	R	SEA	HOU	S			0	0	2022	-0.62	1.79	-0.33	3.13				2	3	Bot					455117			4.154684946	-138.2779745	-8.566979668	-8.890027071	31.527977	-7.519063109
SL	2022/7/23	87.5	-1.63	6.94	Verlander, Justin	641487	434378	field_out	hit_into_play					6	J.P. Crawford grounds out, shortstop Jeremy Pena to first baseman Yuli Gurriel.	R	L	R	SEA	HOU	X	6	ground_ball	1	2	2022	0.12	0.39	0.7	2.52				1	3	Bot	134.78	150.57			455117			5.338095702	-127.2991825	-5.29475758	0.158011771	26.18086515	-27.04852719
FF	2022/7/23	96	-1.47	7.05	Verlander, Justin	641487	434378		foul					12	J.P. Crawford grounds out, shortstop Jeremy Pena to first baseman Yuli Gurriel.	R	L	R	SEA	HOU	S			1	1	2022	-0.82	1.63	0.24	3.76				1	3	Bot					455117			6.36214909	-139.5495751	-6.766851948	-12.18320084	30.78208579	-9.582072475
CH	2022/7/23	86.1	-1.82	6.87	Verlander, Justin	641487	434378		ball					13	J.P. Crawford grounds out, shortstop Jeremy Pena to first baseman Yuli Gurriel.	R	L	R	SEA	HOU	B			0	1	2022	-1.45	1.12	-1.35	2.31				1	3	Bot					455117			4.03232067	-125.2306857	-6.832360692	-16.11319852	24.27692184	-19.26708275
CU	2022/7/23	79.3	-1.83	6.93	Verlander, Justin	641487	434378		foul					9	J.P. Crawford grounds out, shortstop Jeremy Pena to first baseman Yuli Gurriel.	R	L	R	SEA	HOU	S			0	0	2022	0.55	-1.1	0.28	1.68				1	3	Bot					455117			3.544079249	-115.3633234	-2.577927808	4.18497565	23.25452553	-41.63998227
SL	2022/7/23	86.3	-1.59	6.95	Verlander, Justin	664059	434378	strikeout	called_strike					4	Sam Haggerty called out on strikes.	R	L	R	SEA	HOU	S	2		0	2	2022	0.37	0.01	-0.42	1.98				0	3	Bot					455117			2.033262081	-125.6627159	-5.613869797	3.511265152	24.89597119	-31.16230132
CU	2022/7/23	78.4	-1.82	6.96	Verlander, Justin	664059	434378		foul					5	Sam Haggerty called out on strikes.	R	L	R	SEA	HOU	S			0	1	2022	0.8	-1.09	-0.23	1.98				0	3	Bot					455117			1.939590428	-114.2418015	-1.940249448	6.655295474	20.25257139	-41.65230782
FF	2022/7/23	94.8	-1.63	7.01	Verlander, Justin	664059	434378		foul					4	Sam Haggerty called out on strikes.	R	L	R	SEA	HOU	S			0	0	2022	-0.7	1.46	-0.41	2.2				0	3	Bot					455117			4.732283569	-137.7959177	-10.12566077	-9.952220359	28.44690225	-11.60535126
CU	2022/7/23	80	-1.85	6.92	Verlander, Justin	664238	434378	strikeout	called_strike					2	Dylan Moore called out on strikes.	R	R	R	SEA	HOU	S	2		2	2	2022	0.22	-1.04	-0.23	2.91			624428	2	2	Bot					455117			3.129016872	-116.5957287	-0.220856035	1.477530711	21.41926914	-41.87303549
SL	2022/7/23	88	-1.76	6.9	Verlander, Justin	664238	434378		foul					3	Dylan Moore called out on strikes.	R	R	R	SEA	HOU	S			2	1	2022	0.48	0.3	0.45	3.02			624428	2	2	Bot					455117			4.342146923	-128.1146968	-3.975382615	4.441706312	24.50755338	-28.23625267
FF	2022/7/23	95.4	-1.64	6.99	Verlander, Justin	664238	434378		foul					2	Dylan Moore called out on strikes.	R	R	R	SEA	HOU	S			2	0	2022	-0.76	1.67	0.02	3.28			624428	2	2	Bot					455117			6.033164418	-138.6516955	-7.832735686	-11.14500418	32.3291921	-8.99536222
SL	2022/7/23	86	-1.75	6.91	Verlander, Justin	664238	434378		ball					13	Dylan Moore called out on strikes.	R	R	R	SEA	HOU	B			1	0	2022	0.41	0.16	-0.16	1.29			624428	2	2	Bot					455117			2.927053401	-125.1319417	-7.380152799	3.745786506	24.81721216	-29.26764041
FF	2022/7/23	95.4	-1.45	7.06	Verlander, Justin	664238	434378		ball					11	Dylan Moore called out on strikes.	R	R	R	SEA	HOU	B			0	0	2022	-0.77	1.69	-0.08	4.07			624428	2	2	Bot					455117			5.281678201	-138.6352667	-5.932040536	-11.0811567	33.24468863	-9.321826052
SL	2022/7/23	86.6	-1.74	7	Verlander, Justin	663728	434378	field_out	hit_into_play					5	Cal Raleigh pops out to third baseman Alex Bregman in foul territory.	R	L	R	SEA	HOU	X	5	popup	0	0	2022	0.51	0.27	-0.07	2.43			624428	1	2	Bot	93.72	180.98			455117			2.921501098	-126.0822203	-5.20484634	4.793236513	27.42228588	-28.40842182
FF	2022/7/23	95.3	-1.57	7.05	Verlander, Justin	624428	434378	single	hit_into_play					1	Adam Frazier singles on a ground ball to shortstop Jeremy Pena.	R	L	R	SEA	HOU	X	6	ground_ball	0	0	2022	-0.8	1.42	-0.66	3.08				1	2	Bot	108.93	148.03			455117			4.160702211	-138.5445704	-7.950779938	-11.25239534	30.31109378	-12.25130458
SL	2022/7/23	86.6	-1.56	6.94	Verlander, Justin	553993	434378	strikeout	swinging_strike					14	Eugenio Suarez strikes out swinging.	R	R	R	SEA	HOU	S	2		3	2	2022	0.14	0.09	0.33	1.19				0	2	Bot					455117			4.184310064	-125.9438756	-7.639719763	0.677377041	25.74009288	-29.84909171
FF	2022/7/23	94.7	-1.52	6.99	Verlander, Justin	553993	434378		foul					8	Eugenio Suarez strikes out swinging.	R	R	R	SEA	HOU	S			3	1	2022	-0.65	1.72	-0.25	1.9				0	2	Bot					455117			4.735430273	-137.4089005	-11.35226581	-9.288467911	30.64723872	-8.0776609
FF	2022/7/23	96.3	-1.46	7.1	Verlander, Justin	553993	434378		ball					12	Eugenio Suarez strikes out swinging.	R	R	R	SEA	HOU	B			2	1	2022	-0.55	1.75	0.61	4.7				0	2	Bot					455117			6.701375471	-140.0203892	-4.674455009	-8.839507634	35.08573064	-8.347830394
FF	2022/7/23	95.4	-1.55	7.08	Verlander, Justin	553993	434378		swinging_strike					2	Eugenio Suarez strikes out swinging.	R	R	R	SEA	HOU	S			2	0	2022	-0.81	1.8	-0.13	3.46				0	2	Bot					455117			5.500626807	-138.6320562	-7.825945424	-11.7609129	33.48633503	-7.396554227
FF	2022/7/23	95.3	-1.48	7.07	Verlander, Justin	553993	434378		ball					12	Eugenio Suarez strikes out swinging.	R	R	R	SEA	HOU	B			1	0	2022	-0.65	1.78	1.41	3.62				0	2	Bot					455117			8.964766433	-138.2711254	-7.306235515	-10.51877952	34.00542087	-7.867857804
SL	2022/7/23	85.3	-1.59	7.05	Verlander, Justin	553993	434378		ball					14	Eugenio Suarez strikes out swinging.	R	R	R	SEA	HOU	B			0	0	2022	0.41	0.28	1.32	1.17				0	2	Bot					455117			5.975680949	-124.0141383	-8.083134481	3.168611088	22.48610307	-27.92141716
CU	2022/7/23	79.1	-1.91	7.01	Verlander, Justin	467793	434378	field_out	hit_into_play					8	Carlos Santana pops out to third baseman Alex Bregman.	R	L	R	SEA	HOU	X	5	popup	0	0	2022	0.54	-1.14	-0.25	2.13			641487	2	1	Bot	106.9	160.71			455117			2.608787794	-115.2373956	-1.754942668	4.345229386	20.89524364	-42.20668543
FF	2022/7/23	96.1	-1.59	6.98	Verlander, Justin	608385	434378	field_out	hit_into_play					5	Jesse Winker flies out to left fielder Chas McCormick.	R	L	R	SEA	HOU	X	7	fly_ball	0	2	2022	-0.51	1.49	-0.13	2.27			641487	1	1	Bot	80.54	114.57			455117			5.021494173	-139.6782556	-10.23136545	-7.820430865	30.21774375	-10.5751123
FF	2022/7/23	96	-1.69	7	Verlander, Justin	608385	434378		swinging_strike					12	Jesse Winker flies out to left fielder Chas McCormick.	R	L	R	SEA	HOU	S			0	1	2022	-0.62	1.49	0.05	4.06			641487	1	1	Bot					455117			5.985229421	-139.7149148	-5.549645691	-9.473808005	30.62216038	-11.61557066
CU	2022/7/23	78.2	-1.91	7.01	Verlander, Justin	608385	434378		called_strike					13	Jesse Winker flies out to left fielder Chas McCormick.	R	L	R	SEA	HOU	S			0	0	2022	0.31	-0.84	-0.89	2.21			641487	1	1	Bot					455117			1.628663096	-114.0088694	-1.992548964	2.393537589	20.22085295	-39.35140736
SL	2022/7/23	87.7	-1.69	6.95	Verlander, Justin	664034	434378	field_out	hit_into_play					6	Ty France lines out to center fielder Jake Meyers.	R	R	R	SEA	HOU	X	8	line_drive	2	2	2022	0.33	0.29	0.42	2.12			641487	0	1	Bot	148.98	94.29			455117			4.385460691	-127.7285507	-6.224168886	2.921319295	21.44431246	-28.07952153
SL	2022/7/23	88.2	-1.83	6.95	Verlander, Justin	664034	434378		foul					2	Ty France lines out to center fielder Jake Meyers.	R	R	R	SEA	HOU	S			2	2	2022	-0.04	0.28	0.21	2.76			641487	0	1	Bot					455117			5.012008251	-128.4130092	-4.714648721	-1.364061477	23.83840568	-28.37276755
FF	2022/7/23	96.9	-1.58	7.02	Verlander, Justin	664034	434378		ball					12	Ty France lines out to center fielder Jake Meyers.	R	R	R	SEA	HOU	B			1	2	2022	-0.88	1.65	0.54	4.1			641487	0	1	Bot					455117			7.637581008	-140.842337	-5.995228971	-13.4212222	31.78863527	-9.011088398
FF	2022/7/23	95.2	-1.53	7.05	Verlander, Justin	664034	434378		foul					12	Ty France lines out to center fielder Jake Meyers.	R	R	R	SEA	HOU	S			1	2	2022	-0.68	1.6	0.56	4.21			641487	0	1	Bot					455117			6.981391409	-138.4912577	-5.381743705	-10.29260333	29.7338783	-10.47849001
FF	2022/7/23	95.5	-1.63	7.05	Verlander, Justin	664034	434378		ball					11	Ty France lines out to center fielder Jake Meyers.	R	R	R	SEA	HOU	B			0	2	2022	-0.58	1.5	-0.51	4.12			641487	0	1	Bot					455117			4.22534165	-139.1094385	-5.494632847	-8.407357016	28.27391584	-11.62135624
FF	2022/7/23	94.9	-1.57	7.08	Verlander, Justin	664034	434378		foul					3	Ty France lines out to center fielder Jake Meyers.	R	R	R	SEA	HOU	S			0	1	2022	-0.9	1.68	0.33	2.84			641487	0	1	Bot					455117			6.915261536	-137.820341	-9.098018551	-12.98056753	30.5485693	-8.934504828
FF	2022/7/23	94.8	-1.59	7.1	Verlander, Justin	664034	434378		foul					2	Ty France lines out to center fielder Jake Meyers.	R	R	R	SEA	HOU	S			0	0	2022	-1.13	1.52	-0.11	2.93			641487	0	1	Bot					455117			6.332943027	-137.7225846	-8.530447461	-15.78651136	31.00520676	-11.11885324
FF	2022/7/23	93.4	-1.7	7.03	Verlander, Justin	641487	434378	single	hit_into_play					13	J.P. Crawford singles on a line drive to left fielder Chas McCormick.	R	L	R	SEA	HOU	X	7	line_drive	1	0	2022	-0.95	1.69	-0.87	2.29				0	1	Bot	62.79	103.97			455117			4.189229036	-135.696533	-10.06221664	-12.68679248	29.7428892	-9.334488242
FF	2022/7/23	93.4	-1.73	7.06	Verlander, Justin	641487	434378		ball					11	J.P. Crawford singles on a line drive to left fielder Chas McCormick.	R	L	R	SEA	HOU	B			0	0	2022	-0.95	1.67	-1.29	2.72				0	1	Bot					455117			3.179371955	-135.7662033	-9.026249506	-12.4145803	28.42509622	-9.737845977
CH	2022/7/16	86.9	-1.9	6.77	Verlander, Justin	462101	434378	strikeout	swinging_strike					13	Elvis Andrus strikes out swinging.	R	R	R	HOU	OAK	S	2		3	2	2022	-1.42	0.6	-0.96	0.95				2	6	Top					455117			5.129279929	-126.2356658	-8.897026231	-16.24105256	27.35587119	-24.02659246
CH	2022/7/16	87.1	-1.84	6.81	Verlander, Justin	462101	434378		foul					7	Elvis Andrus strikes out swinging.	R	R	R	HOU	OAK	S			3	2	2022	-1.4	0.73	-0.56	1.59				2	6	Top					455117			5.920625462	-126.4647492	-7.792228526	-16.27812028	26.46339965	-22.8904595
FF	2022/7/16	95.5	-1.5	7.04	Verlander, Justin	462101	434378		foul					5	Elvis Andrus strikes out swinging.	R	R	R	HOU	OAK	S			3	1	2022	-0.58	1.59	-0.17	2.36				2	6	Top					455117			4.79365509	-138.5677018	-10.09087788	-8.674175946	35.07669505	-9.487912108
CH	2022/7/16	85.3	-1.92	6.82	Verlander, Justin	462101	434378		ball					13	Elvis Andrus strikes out swinging.	R	R	R	HOU	OAK	B			2	1	2022	-1.3	0.51	-1.18	1.74				2	6	Top					455117			4.328417567	-124.0543764	-6.601785462	-14.26431657	26.31771936	-25.72399702
CH	2022/7/16	86.1	-1.91	6.85	Verlander, Justin	462101	434378		swinging_strike					13	Elvis Andrus strikes out swinging.	R	R	R	HOU	OAK	S			2	0	2022	-1.23	0.61	-1.04	2.07				2	6	Top					455117			4.568353669	-125.2231556	-6.276091022	-13.88096273	27.27530709	-24.59321474
CH	2022/7/16	85.2	-1.86	6.9	Verlander, Justin	462101	434378		ball					13	Elvis Andrus strikes out swinging.	R	R	R	HOU	OAK	B			1	0	2022	-1.24	0.71	-1.26	2.33				2	6	Top					455117			3.874702697	-123.8669696	-5.770366369	-13.54655293	26.04092024	-23.92471472
CU	2022/7/16	79.2	-1.73	6.98	Verlander, Justin	462101	434378		ball					14	Elvis Andrus strikes out swinging.	R	R	R	HOU	OAK	B			0	0	2022	0.54	-0.84	0.27	0.77				2	6	Top					455117			3.348089606	-115.2064095	-5.149354207	4.094120056	22.55437861	-38.83110393
CH	2022/7/16	86.7	-1.77	6.83	Verlander, Justin	664913	434378	strikeout	swinging_strike					13	Seth Brown strikes out swinging.	R	L	R	HOU	OAK	S	2		1	2	2022	-1.34	0.53	-0.89	1.95				1	6	Top					455117			4.824896714	-126.0958973	-6.48696797	-15.2541067	26.3554525	-25.33414564
CU	2022/7/16	80.9	-1.66	6.86	Verlander, Justin	664913	434378		ball					14	Seth Brown strikes out swinging.	R	L	R	HOU	OAK	B			0	2	2022	0.82	-0.85	1.11	0.84				1	6	Top					455117			4.593791865	-117.6565023	-5.074563045	6.560311112	25.11751069	-39.11874956
SL	2022/7/16	87.8	-1.67	6.94	Verlander, Justin	664913	434378		swinging_strike					14	Seth Brown strikes out swinging.	R	L	R	HOU	OAK	S			0	1	2022	0.33	0.6	1.17	1.36				1	6	Top					455117			6.152998909	-127.565359	-8.552429909	2.304353884	26.64791595	-23.99013075
FF	2022/7/16	95.5	-1.56	7.01	Verlander, Justin	664913	434378		foul					5	Seth Brown strikes out swinging.	R	L	R	HOU	OAK	S			0	0	2022	-1	1.53	0.07	2.24				1	6	Top					455117			6.479816195	-138.4379345	-10.15045861	-14.4612384	37.23109417	-10.23254579
SL	2022/7/16	87.9	-1.64	6.92	Verlander, Justin	669221	434378	strikeout	swinging_strike					9	Sean Murphy strikes out swinging.	R	R	R	HOU	OAK	S	2		2	2	2022	0.23	0.34	0.39	2.05				0	6	Top					455117			4.409653521	-127.8010411	-6.287956383	1.511981542	29.83943899	-27.27109898
SL	2022/7/16	87.5	-1.65	6.97	Verlander, Justin	669221	434378		ball					14	Sean Murphy strikes out swinging.	R	R	R	HOU	OAK	B			1	2	2022	0.57	0.47	1.27	1.04				0	6	Top					455117			5.832985537	-127.0356848	-8.994872817	4.817059942	28.8896468	-25.29485502
SL	2022/7/16	87.2	-1.69	6.93	Verlander, Justin	669221	434378		foul					14	Sean Murphy strikes out swinging.	R	R	R	HOU	OAK	S			1	2	2022	0.43	0.31	0.7	1.13				0	6	Top					455117			4.823846837	-126.7024194	-8.348561329	3.647845974	26.76621402	-27.29196964
CU	2022/7/16	79.1	-1.77	7.01	Verlander, Justin	669221	434378		foul					8	Sean Murphy strikes out swinging.	R	R	R	HOU	OAK	S			1	1	2022	0.89	-1.04	-0.24	1.95				0	6	Top					455117			1.676653312	-115.0772035	-2.20176145	7.478566593	24.35209107	-41.09770448
FF	2022/7/16	96.1	-1.41	7.09	Verlander, Justin	669221	434378		ball					11	Sean Murphy strikes out swinging.	R	R	R	HOU	OAK	B			0	1	2022	-0.99	1.75	-0.83	4.17				0	6	Top					455117			3.747376061	-139.6434848	-5.9643926	-13.77655837	36.38972152	-8.229022153
SL	2022/7/16	87.1	-1.73	7.07	Verlander, Justin	669221	434378		foul					3	Sean Murphy strikes out swinging.	R	R	R	HOU	OAK	S			0	0	2022	0.33	0.54	0.51	3.15				0	6	Top					455117			4.673356612	-126.758337	-4.25961819	2.451305572	28.23043797	-25.68889228
SL	2022/7/16	88.7	-1.63	6.97	Verlander, Justin	657656	434378	field_out	hit_into_play					2	Ramon Laureano pops out to shortstop Jeremy Pena.	R	R	R	HOU	OAK	X	6	popup	3	2	2022	0.35	0.21	-0.26	2.82	660650			2	5	Top	107.91	136.6			455117			2.590934656	-129.0994565	-4.494232487	3.32936817	28.10035755	-29.12743959
FF	2022/7/16	98.3	-1.45	6.97	Verlander, Justin	657656	434378		foul					11	Ramon Laureano pops out to shortstop Jeremy Pena.	R	R	R	HOU	OAK	S			3	1	2022	-0.8	1.57	-1	3.3	660650			2	5	Top					455117			3.076228237	-142.8574604	-7.971529486	-11.6856752	37.83832212	-9.069424327
CU	2022/7/16	81.2	-1.53	7.02	Verlander, Justin	657656	434378		ball					14	Ramon Laureano pops out to shortstop Jeremy Pena.	R	R	R	HOU	OAK	B			2	1	2022	0.67	-0.75	1.64	1.6	660650			2	5	Top					455117			5.777164927	-117.9810714	-3.975910357	4.978494076	25.59707064	-38.43538348
FF	2022/7/16	99	-1.22	7	Verlander, Justin	657656	434378		ball					14	Ramon Laureano pops out to shortstop Jeremy Pena.	R	R	R	HOU	OAK	B			1	1	2022	-0.82	1.56	1.01	1.73	660650			2	5	Top					455117			7.931273093	-143.3558524	-12.3625926	-13.29763262	37.83199626	-7.738626648
CU	2022/7/16	79.8	-1.92	7.04	Verlander, Justin	657656	434378		called_strike					11	Ramon Laureano pops out to shortstop Jeremy Pena.	R	R	R	HOU	OAK	S			1	0	2022	0.73	-1.01	-0.89	2.97	660650			2	5	Top					455117			0.88098052	-116.1204341	-0.232496141	6.371434193	24.84924279	-41.43356112
CU	2022/7/16	79.1	-1.72	6.96	Verlander, Justin	657656	434378		ball					14	Ramon Laureano pops out to shortstop Jeremy Pena.	R	R	R	HOU	OAK	B			0	0	2022	0.98	-0.83	0.12	1.12	660650			2	5	Top					455117			2.174528733	-115.1207386	-4.274534321	8.133578234	24.95107347	-38.78204765
FF	2022/7/16	96	-1.59	7.09	Verlander, Justin	605353	434378	grounded_into_double_play	hit_into_play					2	Vimael Machin grounds into a double play, shortstop Jeremy Pena to first baseman Yuli Gurriel. Dermis Garcia to 3rd. Nick Allen out at 2nd. Vimael Machin out at 1st.	R	L	R	HOU	OAK	X	6	ground_ball	0	1	2022	-0.68	1.51	-0.11	3.06		660650	669397	0	5	Top	116.4	157.82			455117			5.432516995	-139.4182204	-8.356576545	-10.15755242	36.34128829	-10.74623732
SL	2022/7/16	87	-1.76	7.06	Verlander, Justin	605353	434378		called_strike					5	Vimael Machin grounds into a double play, shortstop Jeremy Pena to first baseman Yuli Gurriel. Dermis Garcia to 3rd. Nick Allen out at 2nd. Vimael Machin out at 1st.	R	L	R	HOU	OAK	S			0	0	2022	0.68	0.33	0.18	2.22		660650	669397	0	5	Top					455117			3.224907331	-126.5827774	-6.045901016	6.607358616	27.62711762	-27.53136014
FF	2022/7/16	95.3	-1.65	7.07	Verlander, Justin	669397	434378	single	hit_into_play					11	Nick Allen singles on a line drive to center fielder Jake Meyers. Dermis Garcia to 2nd.	R	R	R	HOU	OAK	X	8	line_drive	1	1	2022	-0.77	1.58	-0.11	3.16			660650	0	5	Top	137.02	96.57			455117			5.742769996	-138.428342	-8.014895341	-11.25356093	36.04711323	-10.18227648
CU	2022/7/16	79	-1.68	6.97	Verlander, Justin	669397	434378		ball					8	Nick Allen singles on a line drive to center fielder Jake Meyers. Dermis Garcia to 2nd.	R	R	R	HOU	OAK	B			0	1	2022	0.48	-1.09	0.26	1.43			660650	0	5	Top					455117			3.320076348	-114.8928821	-3.123392269	3.49510125	24.47981253	-41.28420908
FF	2022/7/16	95.5	-1.54	7.1	Verlander, Justin	669397	434378		foul					6	Nick Allen singles on a line drive to center fielder Jake Meyers. Dermis Garcia to 2nd.	R	R	R	HOU	OAK	S			0	0	2022	-0.53	1.72	0.74	2.34			660650	0	5	Top					455117			7.144429169	-138.4216344	-10.62792688	-8.504830183	34.32989842	-7.718758871
SL	2022/7/16	87.5	-1.49	6.92	Verlander, Justin	660650	434378	single	hit_into_play					8	Dermis Garcia singles on a line drive to third baseman Alex Bregman.	R	R	R	HOU	OAK	X	5	line_drive	2	2	2022	0.01	0.36	-0.07	2.18				0	5	Top	85.61	158.93			455117			3.396440993	-127.2368688	-5.972719422	-0.657404102	27.37015979	-27.18857317
FF	2022/7/16	96.6	-1.46	7.08	Verlander, Justin	660650	434378		ball					11	Dermis Garcia singles on a line drive to third baseman Alex Bregman.	R	R	R	HOU	OAK	B			1	2	2022	-0.48	1.74	-0.76	3.92				0	5	Top					455117			2.92554682	-140.3725806	-6.70150479	-6.975306974	35.97144141	-7.852482644
FF	2022/7/16	95.6	-1.45	7.01	Verlander, Justin	660650	434378		ball					12	Dermis Garcia singles on a line drive to third baseman Alex Bregman.	R	R	R	HOU	OAK	B			0	2	2022	-0.67	1.66	1.84	2.64				0	5	Top					455117			10.09533891	-138.543863	-9.472428765	-11.06074858	34.2602432	-8.679864305
SL	2022/7/16	87.5	-1.75	7	Verlander, Justin	660650	434378		foul					14	Dermis Garcia singles on a line drive to third baseman Alex Bregman.	R	R	R	HOU	OAK	S			0	2	2022	0.07	0.41	0.49	1.16				0	5	Top					455117			5.209588343	-127.1126193	-8.689756093	-0.334362526	26.66696986	-26.08438479
FF	2022/7/16	95.4	-1.55	7.05	Verlander, Justin	660650	434378		swinging_strike					6	Dermis Garcia singles on a line drive to third baseman Alex Bregman.	R	R	R	HOU	OAK	S			0	1	2022	-0.62	1.73	0.7	2.64				0	5	Top					455117			7.258194429	-138.3614235	-9.712236581	-9.721296262	33.21122894	-7.866404482
FF	2022/7/16	95.2	-1.43	7.06	Verlander, Justin	660650	434378		swinging_strike					5	Dermis Garcia singles on a line drive to third baseman Alex Bregman.	R	R	R	HOU	OAK	S			0	0	2022	-0.87	1.62	-0.14	2.85				0	5	Top					455117			5.301197308	-138.1983853	-8.931528976	-12.31783556	32.9705261	-9.531292965
CU	2022/7/16	81.9	-1.79	6.98	Verlander, Justin	641914	434378	field_out	hit_into_play					6	Sheldon Neuse grounds out, shortstop Jeremy Pena to first baseman Yuli Gurriel.	R	R	R	HOU	OAK	X	6	ground_ball	0	1	2022	0.6	-0.9	0.68	2.21		462101		2	4	Top	112.16	154.18			455117			4.381802079	-119.1101188	-2.390477271	4.733223423	25.43784282	-40.35642354
FF	2022/7/16	97.6	-1.53	7.04	Verlander, Justin	641914	434378		called_strike					9	Sheldon Neuse grounds out, shortstop Jeremy Pena to first baseman Yuli Gurriel.	R	R	R	HOU	OAK	S			0	0	2022	-1	1.56	0.42	2.05		462101		2	4	Top					455117			7.502491135	-141.4126259	-11.30964595	-15.30172496	37.53682712	-8.666290706
FF	2022/7/16	97.4	-1.59	6.98	Verlander, Justin	621450	434378	strikeout	called_strike					7	Skye Bolt called out on strikes.	R	L	R	HOU	OAK	S	2		3	2	2022	-0.74	1.72	-0.68	1.98		462101		1	4	Top					455117			4.11358667	-141.2123211	-11.64380498	-10.82087425	36.30551213	-6.566810246
CU	2022/7/16	81.2	-1.68	6.96	Verlander, Justin	621450	434378		ball					14	Skye Bolt called out on strikes.	R	L	R	HOU	OAK	B			2	2	2022	0.44	-0.95	1.27	1.79		462101		1	4	Top					455117			5.729460973	-118.1398234	-3.052091187	2.9263527	24.91357633	-40.61622281
CU	2022/7/16	81	-1.72	6.99	Verlander, Justin	621450	434378		foul					14	Skye Bolt called out on strikes.	R	L	R	HOU	OAK	S			2	2	2022	0.71	-0.93	0.51	1.25		462101		1	4	Top					455117			3.610278752	-117.8132134	-4.296040713	5.759274594	24.71752738	-40.12975658
SL	2022/7/16	86.9	-1.68	7.02	Verlander, Justin	621450	434378		foul					9	Skye Bolt called out on strikes.	R	L	R	HOU	OAK	S			2	2	2022	0.23	0.09	0.64	2.13		462101		1	4	Top					455117			5.049647939	-126.3397753	-5.638206404	1.350036599	26.87782423	-30.19687622
CU	2022/7/16	79.8	-1.7	7	Verlander, Justin	621450	434378		foul					9	Skye Bolt called out on strikes.	R	L	R	HOU	OAK	S			2	2	2022	1.35	-0.92	0.35	2.1		462101		1	4	Top					455117			1.957020496	-116.1081361	-2.14463323	11.53808098	27.03601476	-40.09711639
CU	2022/7/16	79.2	-1.9	7.03	Verlander, Justin	621450	434378		swinging_strike					9	Skye Bolt called out on strikes.	R	L	R	HOU	OAK	S			2	1	2022	1.24	-0.61	0.31	1.87		462101		1	4	Top					455117			2.504663934	-115.240615	-3.20412984	10.29843174	25.51292064	-37.07937172
CU	2022/7/16	79.7	-1.8	6.97	Verlander, Justin	621450	434378		ball					13	Skye Bolt called out on strikes.	R	L	R	HOU	OAK	B			1	1	2022	0.56	-0.76	-0.48	1.38			462101	1	4	Top					455117			1.830762894	-115.8892956	-3.952604094	4.602843655	25.38051095	-38.3602869
SL	2022/7/16	87.7	-1.62	6.96	Verlander, Justin	621450	434378		ball					14	Skye Bolt called out on strikes.	R	L	R	HOU	OAK	B			0	1	2022	0.23	0.36	0.83	1.61			462101	1	4	Top					455117			5.427947404	-127.4014727	-7.424276922	1.163366396	29.87565273	-26.7438539
SL	2022/7/16	87.9	-1.82	7.04	Verlander, Justin	621450	434378		called_strike					4	Skye Bolt called out on strikes.	R	L	R	HOU	OAK	S			0	0	2022	0.3	0.51	-0.76	2.54			462101	1	4	Top					455117			1.931040042	-127.9219034	-5.757417759	2.837175376	29.69754202	-25.555648
SL	2022/7/16	89	-1.7	6.9	Verlander, Justin	462101	434378	single	hit_into_play					5	Elvis Andrus singles on a line drive to left fielder Chas McCormick.	R	R	R	HOU	OAK	X	7	line_drive	0	2	2022	0.11	0.38	0.11	2.09				1	4	Top	89.14	112.03			455117			4.190660469	-129.4497927	-6.449472753	0.206920508	30.19680996	-26.69518397
CU	2022/7/16	81.2	-1.69	6.98	Verlander, Justin	462101	434378		swinging_strike					8	Elvis Andrus singles on a line drive to left fielder Chas McCormick.	R	R	R	HOU	OAK	S			0	1	2022	0.77	-1	-0.23	1.7				1	4	Top					455117			1.75726854	-118.1999239	-3.172349106	6.788778849	25.5692619	-41.03058633
FF	2022/7/16	96	-1.45	7.06	Verlander, Justin	462101	434378		swinging_strike					13	Elvis Andrus singles on a line drive to left fielder Chas McCormick.	R	R	R	HOU	OAK	S			0	0	2022	-1.08	1.49	-0.32	1.2				1	4	Top					455117			5.392418591	-139.1142673	-13.06711836	-15.30727349	34.36836997	-9.888572703
CU	2022/7/16	77.9	-1.8	7.07	Verlander, Justin	664913	434378	field_out	hit_into_play					4	Seth Brown lines out sharply to center fielder Jake Meyers.	R	L	R	HOU	OAK	X	8	line_drive	2	1	2022	0.69	-1.15	-0.44	2.42				0	4	Top	126.24	58.01			455117			1.624144867	-113.4546014	-0.877245558	5.559802751	23.70528839	-42.08905184
FF	2022/7/16	95.2	-1.52	7.11	Verlander, Justin	664913	434378		foul					11	Seth Brown lines out sharply to center fielder Jake Meyers.	R	L	R	HOU	OAK	S			2	0	2022	-0.5	1.71	-0.65	3.81				0	4	Top					455117			3.362041121	-138.2856283	-6.661750473	-7.229179158	37.64646979	-9.048662578
SL	2022/7/16	86.2	-1.76	6.92	Verlander, Justin	664913	434378		ball					13	Seth Brown lines out sharply to center fielder Jake Meyers.	R	L	R	HOU	OAK	B			1	0	2022	0.25	0.59	-0.6	1.17				0	4	Top					455117			2.250776742	-125.3108075	-8.519160054	2.108225728	27.39971462	-24.38702936
CU	2022/7/16	78	-1.78	7.11	Verlander, Justin	664913	434378		ball					11	Seth Brown lines out sharply to center fielder Jake Meyers.	R	L	R	HOU	OAK	B			0	0	2022	1.19	-0.77	-0.6	3.69				0	4	Top					455117			0.33503598	-113.4300873	1.059343916	10.05004482	24.12244246	-39.25584772
SL	2022/7/16	88.9	-1.58	7.01	Verlander, Justin	669221	434378	strikeout	swinging_strike					14	Sean Murphy strikes out swinging.	R	R	R	HOU	OAK	S	2		1	2	2022	0.61	0.48	1.48	1.19		657656		2	3	Top					455117			6.190173015	-129.0278712	-9.071622051	5.305321725	29.50311934	-25.02809828
CU	2022/7/16	81.8	-1.86	6.97	Verlander, Justin	669221	434378		swinging_strike					14	Sean Murphy strikes out swinging.	R	R	R	HOU	OAK	S			1	1	2022	0.32	-0.91	0.83	1.25		657656		2	3	Top					455117			5.407860808	-118.906736	-4.459336717	1.817056138	25.61539703	-40.02972804
CU	2022/7/16	79.5	-1.65	7.08	Verlander, Justin	669221	434378		swinging_strike					14	Sean Murphy strikes out swinging.	R	R	R	HOU	OAK	S			1	0	2022	0.41	-0.96	0.04	1.52		657656		2	3	Top					455117			2.924845711	-115.6947789	-3.49395402	2.99072823	25.23335583	-40.17834226
FF	2022/7/16	96.7	-1.57	7.13	Verlander, Justin	669221	434378		ball					11	Sean Murphy strikes out swinging.	R	R	R	HOU	OAK	B			0	0	2022	-0.84	1.56	-1.02	3.8		657656		2	3	Top					455117			3.359443561	-140.4929213	-6.694085964	-11.81985805	39.54472979	-10.22457182
FF	2022/7/16	96.8	-1.32	7.13	Verlander, Justin	657656	434378	double	hit_into_play					3	Ramon Laureano doubles (13) on a sharp fly ball to left fielder Chas McCormick.	R	R	R	HOU	OAK	X	7	fly_ball	1	1	2022	-0.89	1.63	0.48	2.77				2	3	Top	79.85	52.2			455117			6.776244932	-140.3785821	-9.613541071	-13.38939132	35.902779	-8.568918797
FF	2022/7/16	96.7	-1.36	7.05	Verlander, Justin	657656	434378		ball					14	Ramon Laureano doubles (13) on a sharp fly ball to left fielder Chas McCormick.	R	R	R	HOU	OAK	B			0	1	2022	-0.76	1.52	1.68	1.86				2	3	Top					455117			9.730469328	-139.9082671	-11.52625329	-12.30193493	35.32386256	-9.616025721
FF	2022/7/16	95.7	-1.47	7.1	Verlander, Justin	657656	434378		called_strike					12	Ramon Laureano doubles (13) on a sharp fly ball to left fielder Chas McCormick.	R	R	R	HOU	OAK	S			0	0	2022	-0.83	1.64	0.93	2.69				2	3	Top					455117			8.109909371	-138.7568635	-9.509402036	-12.72354398	35.51031404	-9.001680142
FF	2022/7/16	95.8	-1.51	7.11	Verlander, Justin	605353	434378	field_out	hit_into_play					11	Vimael Machin lines out to third baseman Alex Bregman.	R	L	R	HOU	OAK	X	5	line_drive	1	1	2022	-1.07	1.51	-1.05	2.85				1	3	Top	103.25	169.67			455117			3.58944988	-139.0919111	-8.859628515	-14.60482479	36.53928768	-10.77990598
FF	2022/7/16	95.2	-1.51	7.13	Verlander, Justin	605353	434378		foul					6	Vimael Machin lines out to third baseman Alex Bregman.	R	L	R	HOU	OAK	S			1	0	2022	-0.67	1.65	0.53	2.6				1	3	Top					455117			6.763213922	-138.209397	-9.820551383	-10.15740244	31.5890806	-8.931416538
FF	2022/7/16	95.8	-1.5	7.15	Verlander, Justin	605353	434378		ball					12	Vimael Machin lines out to third baseman Alex Bregman.	R	L	R	HOU	OAK	B			0	0	2022	-0.68	1.47	0.69	3.78				1	3	Top					455117			7.27369028	-139.1872522	-6.530153454	-10.5002388	32.26305521	-11.83438419
SL	2022/7/16	87.7	-1.68	6.93	Verlander, Justin	669397	434378	strikeout	called_strike					6	Nick Allen called out on strikes.	R	R	R	HOU	OAK	S	2		1	2	2022	0.1	0.23	0.67	2.23				0	3	Top					455117			5.44491668	-127.4745146	-5.618490034	-0.091275538	27.95451581	-28.64016491
FF	2022/7/16	94.8	-1.6	7.03	Verlander, Justin	669397	434378		foul					5	Nick Allen called out on strikes.	R	R	R	HOU	OAK	S			1	1	2022	-0.87	1.62	0.02	2.02				0	3	Top					455117			6.141008619	-137.5148153	-10.88943353	-12.48867252	33.65493574	-9.237190097
FF	2022/7/16	93.3	-1.81	7.15	Verlander, Justin	669397	434378		called_strike					2	Nick Allen called out on strikes.	R	R	R	HOU	OAK	S			1	0	2022	-0.89	1.65	-0.14	2.58				0	3	Top					455117			6.186128336	-135.4307895	-9.41013082	-12.40809999	33.32734509	-9.972331707
FF	2022/7/16	94.2	-1.57	7.14	Verlander, Justin	669397	434378		ball					11	Nick Allen called out on strikes.	R	R	R	HOU	OAK	B			0	0	2022	-0.87	1.71	-0.03	4.6				0	3	Top					455117			5.854227012	-136.9525449	-4.559402432	-12.30761763	35.3412645	-9.958020935
SL	2022/7/16	88.6	-1.58	7.03	Verlander, Justin	660650	434378	strikeout	swinging_strike					2	Dermis Garcia strikes out swinging.	R	R	R	HOU	OAK	S	2		3	2	2022	0.38	0.3	-0.24	3.29		621450		2	2	Top					455117			2.462634307	-128.9413612	-3.591191531	3.599617162	30.30770324	-28.27764381
SL	2022/7/16	88.9	-1.71	6.97	Verlander, Justin	660650	434378		swinging_strike					14	Dermis Garcia strikes out swinging.	R	R	R	HOU	OAK	S			3	1	2022	0.39	0.49	0.87	1.76		621450		2	2	Top					455117			5.478278047	-129.1800524	-7.664394581	3.114836486	29.22145142	-25.16020562
FF	2022/7/16	96.7	-1.37	7.12	Verlander, Justin	660650	434378		ball					11	Dermis Garcia strikes out swinging.	R	R	R	HOU	OAK	B			2	1	2022	-0.79	1.85	-0.58	4.32		621450		2	2	Top					455117			3.870661199	-140.546131	-5.958336211	-11.35861316	39.67177507	-6.628683141
FF	2022/7/16	97.6	-1.52	7.03	Verlander, Justin	660650	434378		ball					3	Dermis Garcia strikes out swinging.	R	R	R	HOU	OAK	B			1	1	2022	-0.91	1.58	0.33	3.61		621450		2	2	Top					455117			7.000997542	-141.6048092	-7.141841291	-13.94659407	39.26135735	-9.532567506
SL	2022/7/16	87.8	-1.76	7	Verlander, Justin	660650	434378		ball					14	Dermis Garcia strikes out swinging.	R	R	R	HOU	OAK	B			0	1	2022	0.41	0.25	1.06	2.37		621450		2	2	Top					455117			5.9248562	-127.5877139	-5.512676898	3.143734981	28.36821218	-28.45266444
SL	2022/7/16	87.9	-1.7	7	Verlander, Justin	660650	434378		swinging_strike					9	Dermis Garcia strikes out swinging.	R	R	R	HOU	OAK	S			0	0	2022	0.36	0.28	0.68	1.56		621450		2	2	Top					455117			5.007892327	-127.6484485	-7.523419968	2.735063341	28.96495073	-27.59401548
CU	2022/7/16	79.3	-1.62	7.08	Verlander, Justin	641914	434378	strikeout	called_strike					7	Sheldon Neuse called out on strikes.	R	R	R	HOU	OAK	S	2		2	2	2022	0.78	-1.11	-0.29	1.97		621450		1	2	Top					455117			1.451105695	-115.3340032	-2.169705609	6.475814981	26.13622532	-41.70618932
SL	2022/7/16	87.8	-1.61	7.01	Verlander, Justin	641914	434378		ball					14	Sheldon Neuse called out on strikes.	R	R	R	HOU	OAK	B			1	2	2022	-0.04	0.38	1.2	-0.11			621450	1	2	Top					455117			6.833445315	-127.1713301	-11.75175543	-1.903816359	27.25222242	-25.68171395
SL	2022/7/16	88.5	-1.71	6.94	Verlander, Justin	641914	434378		blocked_ball					14	Sheldon Neuse called out on strikes.	R	R	R	HOU	OAK	B			0	2	2022	0.15	0.35	1.54	0.45			621450	1	2	Top					455117			7.550906458	-128.3676182	-10.35616491	-0.008481207	28.11794074	-26.15676323
CU	2022/7/16	79.3	-1.83	7.06	Verlander, Justin	641914	434378		called_strike					6	Sheldon Neuse called out on strikes.	R	R	R	HOU	OAK	S			0	1	2022	0.8	-0.74	0.38	2.6			621450	1	2	Top					455117			3.305016572	-115.4328115	-1.508355576	6.402748649	23.80953026	-38.69933676
FF	2022/7/16	94.7	-1.42	7.21	Verlander, Justin	641914	434378		foul					5	Sheldon Neuse called out on strikes.	R	R	R	HOU	OAK	S			0	0	2022	-0.87	1.56	0.22	2.5			621450	1	2	Top					455117			6.169201169	-137.3589492	-9.941709573	-12.47248507	33.17276205	-10.35274657
FF	2022/7/16	96.4	-1.49	7.03	Verlander, Justin	621450	434378	single	hit_into_play					5	Skye Bolt singles on a sharp line drive to center fielder Jake Meyers.	R	L	R	HOU	OAK	X	8	line_drive	0	2	2022	-0.73	1.46	0.21	2.74				1	2	Top	87.53	73.84			455117			6.134026791	-139.9371865	-8.996469876	-11.08941589	36.31619613	-11.09548328
CU	2022/7/16	79.1	-1.81	7.06	Verlander, Justin	621450	434378		foul					8	Skye Bolt singles on a sharp line drive to center fielder Jake Meyers.	R	L	R	HOU	OAK	S			0	1	2022	0.69	-1.14	-0.16	2.01				1	2	Top					455117			2.281507927	-115.1124056	-2.002111953	5.55692587	24.53988932	-41.99521807
FF	2022/7/16	94.9	-1.56	7.16	Verlander, Justin	621450	434378		called_strike					11	Skye Bolt singles on a sharp line drive to center fielder Jake Meyers.	R	L	R	HOU	OAK	S			0	0	2022	-0.96	1.82	-0.89	3.23				1	2	Top					455117			3.854421884	-137.8909098	-8.515020488	-13.0858916	35.26455816	-7.314976898
FF	2022/7/16	95	-1.58	7.09	Verlander, Justin	462101	434378	field_out	hit_into_play					5	Elvis Andrus lines out to center fielder Jake Meyers.	R	R	R	HOU	OAK	X	8	line_drive	2	0	2022	-0.74	1.85	0	2.05				0	2	Top	133.68	79.19			455117			5.742663763	-137.707771	-11.49913199	-10.77389945	33.97999095	-6.178979319
FF	2022/7/16	95.5	-1.64	7.08	Verlander, Justin	462101	434378		ball					11	Elvis Andrus lines out to center fielder Jake Meyers.	R	R	R	HOU	OAK	B			1	0	2022	-0.78	1.96	-0.09	4.52				0	2	Top					455117			5.813888656	-138.8421113	-5.399584093	-11.45413564	34.9514329	-5.941129623
FF	2022/7/16	94.9	-1.61	7.12	Verlander, Justin	462101	434378		ball					12	Elvis Andrus lines out to center fielder Jake Meyers.	R	R	R	HOU	OAK	B			0	0	2022	-0.68	1.92	0.85	3.71				0	2	Top					455117			7.87229925	-137.6918757	-7.39614932	-10.59868288	34.5800316	-6.308764039
CH	2022/7/16	88.7	-1.78	6.92	Verlander, Justin	664913	434378	strikeout	foul_tip					13	Seth Brown strikes out on a foul tip.	R	L	R	HOU	OAK	S	2		1	2	2022	-1.33	0.87	-0.98	1.2			669221	2	1	Top					455117			4.694484166	-128.6814036	-9.586405701	-15.77123748	29.70328828	-20.57198951
CH	2022/7/16	87.8	-1.84	6.89	Verlander, Justin	664913	434378		ball					13	Seth Brown strikes out on a foul tip.	R	L	R	HOU	OAK	B			0	2	2022	-1.48	0.84	-1.61	1.24			669221	2	1	Top					455117			3.604893108	-127.5120489	-9.199674364	-16.88247218	28.89221033	-21.16350772
FF	2022/7/16	95.3	-1.51	7.19	Verlander, Justin	664913	434378		foul					1	Seth Brown strikes out on a foul tip.	R	L	R	HOU	OAK	S			0	1	2022	-0.49	1.61	-0.74	3.25			669221	2	1	Top					455117			3.115292499	-138.5241683	-8.199470209	-7.04762808	34.86454071	-9.75743261
CU	2022/7/16	79.4	-1.77	7.12	Verlander, Justin	664913	434378		called_strike					3	Seth Brown strikes out on a foul tip.	R	L	R	HOU	OAK	S			0	0	2022	1.03	-0.56	0.53	3.31			669221	2	1	Top					455117			3.076162361	-115.5446656	-0.460057452	8.530397335	23.4430065	-37.30508494
FF	2022/7/16	96.2	-1.24	7.12	Verlander, Justin	669221	434378	single	hit_into_play					6	Sean Murphy singles on a ground ball to third baseman Alex Bregman.	R	R	R	HOU	OAK	X	5	ground_ball	2	2	2022	-0.99	1.45	0.57	2.56				2	1	Top	108.93	169.85			455117			7.011233372	-139.5667849	-9.658123518	-14.64220713	35.22781677	-11.15229482
FF	2022/7/16	96.6	-1.39	7.04	Verlander, Justin	669221	434378		ball					14	Sean Murphy singles on a ground ball to third baseman Alex Bregman.	R	R	R	HOU	OAK	B			1	2	2022	-0.95	1.47	0.72	1.45				2	1	Top					455117			7.682616803	-139.8659597	-12.42213705	-14.25470825	35.46708578	-10.08561237
SL	2022/7/16	87.5	-1.66	6.99	Verlander, Justin	669221	434378		foul					12	Sean Murphy singles on a ground ball to third baseman Alex Bregman.	R	R	R	HOU	OAK	S			1	2	2022	0.39	0.21	0.96	2.88				2	1	Top					455117			5.463540857	-127.2423999	-4.155173064	3.110714247	27.13583552	-29.26583728
CU	2022/7/16	78.8	-1.66	7.01	Verlander, Justin	669221	434378		foul					7	Sean Murphy singles on a ground ball to third baseman Alex Bregman.	R	R	R	HOU	OAK	S			1	1	2022	0.23	-1.08	-0.67	2.15				2	1	Top					455117			1.728805736	-114.6965507	-1.604496077	1.622136899	25.58175046	-41.41994442
SL	2022/7/16	88.3	-1.62	6.98	Verlander, Justin	669221	434378		foul					8	Sean Murphy singles on a ground ball to third baseman Alex Bregman.	R	R	R	HOU	OAK	S			1	0	2022	0.43	0.55	0.01	2.12				2	1	Top					455117			3.040988075	-128.4747664	-6.806133912	4.070471382	28.42027402	-24.88364142
SL	2022/7/16	87.6	-1.59	6.99	Verlander, Justin	669221	434378		ball					14	Sean Murphy singles on a ground ball to third baseman Alex Bregman.	R	R	R	HOU	OAK	B			0	0	2022	0.41	0.43	1.37	1.75				2	1	Top					455117			6.253696989	-127.2130181	-7.324932118	3.119531286	27.33061392	-26.12956722
SL	2022/7/16	88.7	-1.53	6.88	Verlander, Justin	657656	434378	strikeout	swinging_strike					6	Ramon Laureano strikes out swinging.	R	R	R	HOU	OAK	S	2		0	2	2022	0.66	0.56	0.76	2.22				1	1	Top					455117			4.202725792	-128.945412	-6.433759069	6.391861018	28.75627937	-24.69171411
SL	2022/7/16	88.6	-1.77	6.96	Verlander, Justin	657656	434378		swinging_strike					9	Ramon Laureano strikes out swinging.	R	R	R	HOU	OAK	S			0	1	2022	0.42	0.78	0.6	1.41				1	1	Top					455117			4.892681114	-128.6990403	-9.022373996	3.536455946	28.00883447	-21.78321376
CU	2022/7/16	78.3	-1.62	7.09	Verlander, Justin	657656	434378		called_strike					6	Ramon Laureano strikes out swinging.	R	R	R	HOU	OAK	S			0	0	2022	1.01	-0.73	0.46	2.32				1	1	Top					455117			2.626007047	-113.9512	-1.987209332	8.119875551	24.03628049	-38.30223875
SL	2022/7/16	88.4	-1.55	7.07	Verlander, Justin	605353	434378	field_out	hit_into_play					8	Vimael Machin grounds out, second baseman Aledmys Diaz to first baseman Yuli Gurriel.	R	L	R	HOU	OAK	X	4	ground_ball	2	2	2022	0.24	0.22	-0.14	1.7				0	1	Top	148.54	154.18			455117			2.9044127	-128.6379485	-7.408718448	1.982183109	27.56549177	-28.33923363
SL	2022/7/16	86.4	-1.6	7.07	Verlander, Justin	605353	434378		foul					6	Vimael Machin grounds out, second baseman Aledmys Diaz to first baseman Yuli Gurriel.	R	L	R	HOU	OAK	S			2	2	2022	0	0.31	0.43	2.58				0	1	Top					455117			4.794189398	-125.6977966	-5.009170884	-1.056970513	27.48060703	-28.05092902
FF	2022/7/16	96.4	-1.53	7.06	Verlander, Justin	605353	434378		foul					12	Vimael Machin grounds out, second baseman Aledmys Diaz to first baseman Yuli Gurriel.	R	L	R	HOU	OAK	S			2	2	2022	-0.94	1.58	0.15	3.5				0	1	Top					455117			6.528829079	-139.9920034	-7.340608717	-13.87361829	35.26619291	-9.912333653
SL	2022/7/16	87.2	-1.59	7.11	Verlander, Justin	605353	434378		foul					2	Vimael Machin grounds out, second baseman Aledmys Diaz to first baseman Yuli Gurriel.	R	L	R	HOU	OAK	S			2	2	2022	0.41	0.35	0.23	2.75				0	1	Top					455117			3.486717562	-126.8390079	-4.954234769	3.681073075	27.58165996	-27.52274137
SL	2022/7/16	87.5	-1.64	6.99	Verlander, Justin	605353	434378		ball					14	Vimael Machin grounds out, second baseman Aledmys Diaz to first baseman Yuli Gurriel.	R	L	R	HOU	OAK	B			1	2	2022	0.41	0.36	1.08	1.56				0	1	Top					455117			5.683797225	-127.1926455	-7.588599294	3.148981386	27.93964325	-26.76906145
FF	2022/7/16	96.4	-1.61	7.11	Verlander, Justin	605353	434378		foul					3	Vimael Machin grounds out, second baseman Aledmys Diaz to first baseman Yuli Gurriel.	R	L	R	HOU	OAK	S			1	2	2022	-0.79	1.46	0.41	3.3				0	1	Top					455117			7.117110256	-140.0150174	-7.760720793	-12.16349783	35.45382866	-11.36269888
FF	2022/7/16	96.3	-1.59	7.05	Verlander, Justin	605353	434378		foul					12	Vimael Machin grounds out, second baseman Aledmys Diaz to first baseman Yuli Gurriel.	R	L	R	HOU	OAK	S			1	2	2022	-1.01	1.62	0.22	3.4				0	1	Top					455117			7.030835521	-139.7655586	-7.605848388	-14.97831139	36.97505104	-9.453390069
FF	2022/7/16	95.6	-1.47	7.18	Verlander, Justin	605353	434378		ball					11	Vimael Machin grounds out, second baseman Aledmys Diaz to first baseman Yuli Gurriel.	R	L	R	HOU	OAK	B			0	2	2022	-0.97	1.63	-0.56	4.49				0	1	Top					455117			4.500404423	-138.8807467	-4.970598748	-13.53035276	37.01435893	-10.24474919
FF	2022/7/16	95.8	-1.57	7.16	Verlander, Justin	605353	434378		called_strike					3	Vimael Machin grounds out, second baseman Aledmys Diaz to first baseman Yuli Gurriel.	R	L	R	HOU	OAK	S			0	1	2022	-0.96	1.63	0.67	3.13				0	1	Top					455117			7.982411755	-138.9929508	-8.510656899	-14.33349062	36.80746934	-9.275512853
FF	2022/7/16	95.7	-1.66	7.07	Verlander, Justin	605353	434378		foul					11	Vimael Machin grounds out, second baseman Aledmys Diaz to first baseman Yuli Gurriel.	R	L	R	HOU	OAK	S			0	0	2022	-0.9	1.53	-0.92	2.64				0	1	Top					455117			3.922796282	-139.0057269	-9.410896444	-12.48702586	33.39856789	-10.39820253
CU	2022/7/7	80.8	-1.62	6.93	Verlander, Justin	595956	434378	field_out	hit_into_play					12	Cam Gallagher grounds out, second baseman Jose Altuve to first baseman J. J. Matijevic.	R	R	R	HOU	KC	X	4	ground_ball	2	2	2022	1.07	-0.62	0.84	3.42	656896	664728		2	6	Top	132.17	143.27			455117			3.404194993	-117.5051321	0.110777749	9.079327683	25.54627258	-38.10722372
CU	2022/7/7	80	-1.62	6.84	Verlander, Justin	595956	434378		blocked_ball					14	Cam Gallagher grounds out, second baseman Jose Altuve to first baseman J. J. Matijevic.	R	R	R	HOU	KC	B			1	2	2022	0.92	-1.14	0.2	0.96	656896	664728		2	6	Top					455117			2.282394281	-116.4003567	-3.993472737	7.750403961	25.41476998	-41.80002992
CU	2022/7/7	81	-1.53	6.93	Verlander, Justin	595956	434378		called_strike					6	Cam Gallagher grounds out, second baseman Jose Altuve to first baseman J. J. Matijevic.	R	R	R	HOU	KC	S			1	1	2022	0.54	-0.94	0.79	2.49	656896	664728		2	6	Top					455117			4.137150366	-117.9213314	-1.456924389	4.140009394	24.28134488	-40.78204185
CU	2022/7/7	82.1	-1.58	6.81	Verlander, Justin	595956	434378		blocked_ball					14	Cam Gallagher grounds out, second baseman Jose Altuve to first baseman J. J. Matijevic.	R	R	R	HOU	KC	B			0	1	2022	0.51	-1.06	1.81	0.05	656896	664728		2	6	Top					455117			6.685445605	-119.1678177	-6.55136733	3.267981963	27.18968947	-40.83516528
FF	2022/7/7	97.8	-1.37	7	Verlander, Justin	595956	434378		foul					3	Cam Gallagher grounds out, second baseman Jose Altuve to first baseman J. J. Matijevic.	R	R	R	HOU	KC	S			0	0	2022	-0.75	1.76	0.5	3.03	656896	664728		2	6	Top					455117			6.744319956	-141.9905993	-9.101876708	-11.82324582	36.61444882	-6.487585049
CU	2022/7/7	80.7	-1.51	6.94	Verlander, Justin	670032	434378	field_out	hit_into_play					13	Nicky Lopez grounds out softly, pitcher Justin Verlander to first baseman J. J. Matijevic. Emmanuel Rivera to 3rd. Kyle Isbel to 2nd.	R	L	R	HOU	KC	X	1	ground_ball	0	2	2022	0.58	-1.21	-0.62	1.16		656896	664728	1	6	Top	130.94	191.23			455117			0.881072317	-117.5017178	-3.779834572	5.118639269	25.78986762	-42.71027739
FF	2022/7/7	95.5	-1.39	7.05	Verlander, Justin	670032	434378		foul					12	Nicky Lopez grounds out softly, pitcher Justin Verlander to first baseman J. J. Matijevic. Emmanuel Rivera to 3rd. Kyle Isbel to 2nd.	R	L	R	HOU	KC	S			0	2	2022	-0.7	1.75	0.24	3.41		656896	664728	1	6	Top					455117			5.816245143	-138.6678785	-7.748940293	-10.40438867	35.72164093	-8.031944713
CU	2022/7/7	81.6	-1.65	6.9	Verlander, Justin	670032	434378		foul					6	Nicky Lopez grounds out softly, pitcher Justin Verlander to first baseman J. J. Matijevic. Emmanuel Rivera to 3rd. Kyle Isbel to 2nd.	R	L	R	HOU	KC	S			0	2	2022	0.48	-1.05	0.3	2.18		656896	664728	1	6	Top					455117			3.447017125	-118.7433592	-1.959569983	3.819895993	24.68967922	-41.8512553
CU	2022/7/7	79.8	-1.73	7.01	Verlander, Justin	670032	434378		foul					12	Nicky Lopez grounds out softly, pitcher Justin Verlander to first baseman J. J. Matijevic. Emmanuel Rivera to 3rd. Kyle Isbel to 2nd.	R	L	R	HOU	KC	S			0	1	2022	0.58	-1.08	1.14	2.48		656896	664728	1	6	Top					455117			5.20048838	-116.1072121	-1.1136548	4.031715948	24.95607948	-41.7996104
CU	2022/7/7	78.3	-1.76	7.02	Verlander, Justin	670032	434378		called_strike					6	Nicky Lopez grounds out softly, pitcher Justin Verlander to first baseman J. J. Matijevic. Emmanuel Rivera to 3rd. Kyle Isbel to 2nd.	R	L	R	HOU	KC	S			0	0	2022	0.69	-1.11	0.69	2.02		656896	664728	1	6	Top					455117			4.000986391	-113.8372139	-1.759846869	5.065247951	23.94987164	-41.59789814
FF	2022/7/7	94.3	-1.46	7.14	Verlander, Justin	664728	434378	walk	ball					11	Kyle Isbel walks. Emmanuel Rivera to 2nd.	R	L	R	HOU	KC	B			3	0	2022	-0.75	1.68	-0.47	3.72			656896	1	6	Top					455117			4.206190971	-137.0858929	-6.831161855	-10.37204712	34.12669905	-9.694795883
FF	2022/7/7	95.4	-1.45	7.13	Verlander, Justin	664728	434378		ball					12	Kyle Isbel walks. Emmanuel Rivera to 2nd.	R	L	R	HOU	KC	B			2	0	2022	-0.6	1.88	0.79	4.34			656896	1	6	Top					455117			7.174253199	-138.5369294	-5.844010259	-9.478917938	33.81436702	-6.8598096
FF	2022/7/7	94.8	-1.46	7.16	Verlander, Justin	664728	434378		ball					11	Kyle Isbel walks. Emmanuel Rivera to 2nd.	R	L	R	HOU	KC	B			1	0	2022	-0.9	1.62	-0.53	4.06			656896	1	6	Top					455117			4.405404661	-137.7723789	-5.935352323	-12.46720728	34.84762273	-10.42221963
CU	2022/7/7	77.6	-1.79	6.99	Verlander, Justin	664728	434378		ball					13	Kyle Isbel walks. Emmanuel Rivera to 2nd.	R	L	R	HOU	KC	B			0	0	2022	0.69	-1.14	-1.19	1.79			656896	1	6	Top					455117			0.030684564	-112.9391287	-2.011561392	5.822236371	23.49760317	-41.67903245
SL	2022/7/7	87.5	-1.64	7	Verlander, Justin	658668	434378	field_out	hit_into_play					8	Edward Olivares pops out to third baseman Alex Bregman.	R	R	R	HOU	KC	X	5	popup	1	1	2022	0.29	0.38	0.03	2.16			656896	0	6	Top	101.85	170.56			455117			3.433303318	-127.3237721	-6.279843921	2.370046354	27.29284499	-26.92144939
FF	2022/7/7	94.2	-1.42	7.09	Verlander, Justin	658668	434378		swinging_strike					3	Edward Olivares pops out to third baseman Alex Bregman.	R	R	R	HOU	KC	S			1	0	2022	-0.69	1.77	0.59	3.35			656896	0	6	Top					455117			6.706632584	-136.7438197	-7.844475765	-10.21265968	32.50991519	-8.460485339
FF	2022/7/7	94.4	-1.52	7.12	Verlander, Justin	658668	434378		ball					11	Edward Olivares pops out to third baseman Alex Bregman.	R	R	R	HOU	KC	B			0	0	2022	-0.71	1.6	-0.65	4.14			656896	0	6	Top					455117			3.811047015	-137.2374624	-5.477149742	-9.897635968	34.83398858	-10.98114268
SL	2022/7/7	86.6	-1.69	6.93	Verlander, Justin	656896	434378	single	hit_into_play					4	Emmanuel Rivera singles on a line drive to right fielder Chas McCormick.	R	R	R	HOU	KC	X	9	line_drive	2	1	2022	0.09	0.32	-0.61	2.55				0	6	Top	188.69	119.16			455117			2.392284969	-126.0382131	-4.88222655	0.44152889	26.50112483	-27.9293439
FF	2022/7/7	94.6	-1.36	7.09	Verlander, Justin	656896	434378		ball					12	Emmanuel Rivera singles on a line drive to right fielder Chas McCormick.	R	R	R	HOU	KC	B			1	1	2022	-0.64	1.88	0.73	3.77				0	6	Top					455117			6.838480999	-137.3992398	-7.033551248	-9.756339098	34.76209531	-7.051890213
CU	2022/7/7	79.3	-1.74	6.97	Verlander, Justin	656896	434378		called_strike					14	Emmanuel Rivera singles on a line drive to right fielder Chas McCormick.	R	R	R	HOU	KC	S			1	0	2022	0.22	-0.76	0.93	1.74				0	6	Top					455117			5.389269386	-115.2705502	-3.114480827	0.840934872	24.2319085	-38.49493043
CU	2022/7/7	77.6	-1.64	7.14	Verlander, Justin	656896	434378		ball					14	Emmanuel Rivera singles on a line drive to right fielder Chas McCormick.	R	R	R	HOU	KC	B			0	0	2022	0.44	-0.95	0.88	1.53				0	6	Top					455117			4.546699457	-112.8799411	-3.220754288	2.799091836	23.4720757	-39.74624563
CU	2022/7/7	81.1	-1.67	6.95	Verlander, Justin	686469	434378	strikeout	swinging_strike_blocked					14	Vinnie Pasquantino strikes out swinging.	R	L	R	HOU	KC	S	2		1	2	2022	0.57	-0.93	0.55	0.78				2	5	Top					455117			3.869460945	-118.0177855	-5.350939319	4.502602158	24.41173335	-39.88897093
SL	2022/7/7	89	-1.56	6.95	Verlander, Justin	686469	434378		foul					6	Vinnie Pasquantino strikes out swinging.	R	L	R	HOU	KC	S			1	1	2022	0.09	0.27	0.62	2.33				2	5	Top					455117			5.135544585	-129.405808	-5.825430427	-0.062230142	27.50342322	-28.14332466
CU	2022/7/7	79	-1.67	6.95	Verlander, Justin	686469	434378		ball					13	Vinnie Pasquantino strikes out swinging.	R	L	R	HOU	KC	B			0	1	2022	0.52	-1.11	-0.04	0.33				2	5	Top					455117			2.55415373	-114.8415565	-5.402666305	4.01539508	24.57587536	-40.96510612
FF	2022/7/7	94.1	-1.5	7.1	Verlander, Justin	686469	434378		called_strike					9	Vinnie Pasquantino strikes out swinging.	R	L	R	HOU	KC	S			0	0	2022	-0.8	1.82	0.52	1.71				2	5	Top					455117			6.961288619	-136.2989417	-12.12921558	-11.57091422	32.010049	-6.904287522
FF	2022/7/7	96.9	-1.48	7.04	Verlander, Justin	669004	434378	field_out	hit_into_play					5	MJ Melendez grounds out, pitcher Justin Verlander to first baseman J. J. Matijevic.	R	L	R	HOU	KC	X	1	ground_ball	2	2	2022	-0.91	1.61	-0.22	2.64				1	5	Top	130.35	179.65			455117			5.411763851	-140.5620061	-9.697437989	-13.37036454	37.87009662	-8.738119947
CU	2022/7/7	77.8	-1.69	6.95	Verlander, Justin	669004	434378		swinging_strike					13	MJ Melendez grounds out, pitcher Justin Verlander to first baseman J. J. Matijevic.	R	L	R	HOU	KC	S			2	1	2022	0.81	-1.21	-0.13	0.87				1	5	Top					455117			1.837435717	-113.1661751	-3.785053431	6.511771412	24.24515253	-41.89625129
CU	2022/7/7	78.8	-1.75	6.98	Verlander, Justin	669004	434378		ball					11	MJ Melendez grounds out, pitcher Justin Verlander to first baseman J. J. Matijevic.	R	L	R	HOU	KC	B			1	1	2022	0.63	-1.19	-1.4	3.13				1	5	Top					455117			-0.408939123	-114.7189324	0.740387373	5.637876985	24.01653681	-42.95433706
SL	2022/7/7	85.4	-1.77	7.02	Verlander, Justin	669004	434378		foul					6	MJ Melendez grounds out, pitcher Justin Verlander to first baseman J. J. Matijevic.	R	L	R	HOU	KC	S			1	0	2022	0.15	0.2	0.46	2.29				1	5	Top					455117			4.89572406	-124.2370258	-5.186627616	0.5399389	26.79583424	-29.22640968
CH	2022/7/7	86.3	-1.86	6.85	Verlander, Justin	669004	434378		ball					13	MJ Melendez grounds out, pitcher Justin Verlander to first baseman J. J. Matijevic.	R	L	R	HOU	KC	B			0	0	2022	-1.39	0.7	-0.24	0.64				1	5	Top					455117			6.635897619	-125.1304452	-9.841761357	-15.9439644	26.28453445	-22.96481771
CU	2022/7/7	80.2	-1.78	6.93	Verlander, Justin	643217	434378	strikeout	foul_tip					4	Andrew Benintendi strikes out on a foul tip.	R	L	R	HOU	KC	S	2		1	2	2022	0.53	-1.11	-0.46	2.45				0	5	Top					455117			1.912733852	-116.7305397	-1.00831502	4.338240732	25.20184149	-42.22020945
CU	2022/7/7	77.3	-1.64	7.06	Verlander, Justin	643217	434378		called_strike					1	Andrew Benintendi strikes out on a foul tip.	R	L	R	HOU	KC	S			1	1	2022	0.98	-1.15	-0.4	3.01				0	5	Top					455117			0.860033233	-112.46526	0.514202015	8.002192118	23.65291567	-42.19572822
CU	2022/7/7	77	-1.84	7	Verlander, Justin	643217	434378		called_strike					11	Andrew Benintendi strikes out on a foul tip.	R	L	R	HOU	KC	S			1	0	2022	0.82	-1.16	-0.58	3.51				0	5	Top					455117			1.177497617	-112.0693371	1.749841268	6.600737202	23.65561771	-42.41487155
FF	2022/7/7	93.6	-1.63	7.13	Verlander, Justin	643217	434378		ball					11	Andrew Benintendi strikes out on a foul tip.	R	L	R	HOU	KC	B			0	0	2022	-0.95	1.54	-1.55	2.82				0	5	Top					455117			2.281544957	-135.9591395	-8.63805369	-12.23743981	33.65762335	-11.36737339
CU	2022/7/7	81.4	-1.67	6.97	Verlander, Justin	593160	434378	strikeout	swinging_strike					9	Whit Merrifield strikes out swinging.	R	R	R	HOU	KC	S	2		2	2	2022	0.4	-0.75	0.64	1.99			670032	2	4	Top					455117			4.388620303	-118.3697638	-3.053438425	2.84669235	24.96064297	-38.73677811
SL	2022/7/7	86.9	-1.62	7.03	Verlander, Justin	593160	434378		ball					14	Whit Merrifield strikes out swinging.	R	R	R	HOU	KC	B			1	2	2022	0.37	0.2	0.97	1.18			670032	2	4	Top					455117			5.422441828	-126.3280673	-8.183585117	2.76979969	26.39651679	-28.538681
FF	2022/7/7	96.1	-1.4	7.04	Verlander, Justin	593160	434378		called_strike					8	Whit Merrifield strikes out swinging.	R	R	R	HOU	KC	S			1	1	2022	-0.83	1.52	0.25	1.95			670032	2	4	Top					455117			6.217329704	-139.3121952	-11.19397365	-12.2844778	35.53158182	-9.938278337
FF	2022/7/7	95.9	-1.31	7.08	Verlander, Justin	593160	434378		ball					14	Whit Merrifield strikes out swinging.	R	R	R	HOU	KC	B			0	1	2022	-0.66	1.61	1.67	1.87			670032	2	4	Top					455117			9.319637776	-138.8993465	-11.66753796	-10.79973788	34.31359981	-8.769841681
CU	2022/7/7	78.6	-1.66	7.07	Verlander, Justin	593160	434378		foul					7	Whit Merrifield strikes out swinging.	R	R	R	HOU	KC	S			0	0	2022	0.52	-1.13	-0.62	1.91			670032	2	4	Top					455117			1.277551578	-114.4344151	-2.187884636	4.250384278	23.52095445	-41.84836831
CU	2022/7/7	81.2	-1.52	7	Verlander, Justin	595956	434378	strikeout	called_strike					3	Cam Gallagher called out on strikes.	R	R	R	HOU	KC	S	2		1	2	2022	0.2	-0.79	0.34	2.95			670032	1	4	Top					455117			3.777549316	-118.1378626	-0.901529782	1.138569825	23.85323586	-39.59554994
FF	2022/7/7	96.4	-1.35	7.08	Verlander, Justin	595956	434378		foul					2	Cam Gallagher called out on strikes.	R	R	R	HOU	KC	S			1	1	2022	-0.98	1.46	0.15	3.63			670032	1	4	Top					455117			6.183796901	-140.0605162	-6.827358322	-14.30937659	34.76495072	-11.61720292
FF	2022/7/7	95.1	-1.32	7.19	Verlander, Justin	595956	434378		ball					12	Cam Gallagher called out on strikes.	R	R	R	HOU	KC	B			0	1	2022	-0.4	1.79	2.15	2.77			670032	1	4	Top					455117			9.907564144	-137.7476901	-9.738464455	-7.55474396	35.45531034	-7.246323662
FF	2022/7/7	95.3	-1.29	7.16	Verlander, Justin	595956	434378		called_strike					5	Cam Gallagher called out on strikes.	R	R	R	HOU	KC	S			0	0	2022	-0.92	1.39	-0.04	2.77			670032	1	4	Top					455117			5.32928697	-138.4017968	-8.917197392	-12.99593791	34.29152521	-12.39040989
FF	2022/7/7	95.6	-1.68	7	Verlander, Justin	670032	434378	single	hit_into_play					3	Nicky Lopez singles on a ground ball to center fielder Jake Meyers, deflected by second baseman Jose Altuve.	R	L	R	HOU	KC	X	4	ground_ball	0	1	2022	-0.93	1.44	0.69	2.54				1	4	Top	149.76	122.65			455117			8.242864561	-138.6021878	-9.220786329	-13.87375506	33.54079988	-11.69787575
FF	2022/7/7	95.5	-1.48	7.15	Verlander, Justin	670032	434378		foul					1	Nicky Lopez singles on a ground ball to center fielder Jake Meyers, deflected by second baseman Jose Altuve.	R	L	R	HOU	KC	S			0	0	2022	-0.82	1.55	-0.29	2.67				1	4	Top					455117			4.927193536	-138.5731154	-9.470078774	-11.65945375	36.6800559	-10.17075175
FF	2022/7/7	94.3	-1.72	7.14	Verlander, Justin	664728	434378	sac_fly	hit_into_play					2	Kyle Isbel out on a sacrifice fly to right fielder Chas McCormick. Edward Olivares scores.	R	L	R	HOU	KC	X	9	fly_ball	1	0	2022	-1	1.63	-0.21	3.08	658668			0	4	Top	209.99	102.44			455117			6.096129117	-136.8960312	-8.306624421	-14.04542535	35.17194351	-10.02097074
FF	2022/7/7	94.4	-1.58	7.23	Verlander, Justin	664728	434378		ball					11	Kyle Isbel out on a sacrifice fly to right fielder Chas McCormick. Edward Olivares scores.	R	L	R	HOU	KC	B			0	0	2022	-0.97	1.64	-0.98	4.27	658668			0	4	Top					455117			3.707225602	-137.2058181	-5.524634675	-13.06194474	35.90217614	-10.49541713
SL	2022/7/7	85.5	-1.71	7.04	Verlander, Justin	658668	434378	single	hit_into_play					2	Edward Olivares singles on a sharp line drive to right fielder Chas McCormick, deflected by center fielder Jake Meyers. Edward Olivares to 3rd. Edward Olivares advances to 3rd, on a fielding error by center fielder Jake Meyers.	R	R	R	HOU	KC	X	8	line_drive	1	1	2022	0.35	0.35	0.01	3.41				0	4	Top	159.06	79.8			455117			3.320974947	-124.4568422	-2.980656629	2.953860779	24.57568273	-28.10233107
CU	2022/7/7	77	-1.78	7.03	Verlander, Justin	658668	434378		ball					14	Edward Olivares singles on a sharp line drive to right fielder Chas McCormick, deflected by center fielder Jake Meyers. Edward Olivares to 3rd. Edward Olivares advances to 3rd, on a fielding error by center fielder Jake Meyers.	R	R	R	HOU	KC	B			0	1	2022	1.03	-0.96	0.13	1.31				0	4	Top					455117			2.166904403	-111.9936954	-3.271731304	8.117118354	23.34316404	-39.73603803
FF	2022/7/7	94.3	-1.39	7.09	Verlander, Justin	658668	434378		foul					2	Edward Olivares singles on a sharp line drive to right fielder Chas McCormick, deflected by center fielder Jake Meyers. Edward Olivares to 3rd. Edward Olivares advances to 3rd, on a fielding error by center fielder Jake Meyers.	R	R	R	HOU	KC	S			0	0	2022	-0.81	1.68	0.21	3.27				0	4	Top					455117			5.905412859	-136.8952833	-7.855922209	-11.50478663	32.9848837	-9.433081839
SL	2022/7/7	87.6	-1.43	6.96	Verlander, Justin	656896	434378	field_out	hit_into_play					5	Emmanuel Rivera lines out sharply to shortstop Mauricio Dubon.	R	R	R	HOU	KC	X	6	line_drive	1	2	2022	0.37	0.12	-0.04	2.54	643217	669004		2	3	Top	99.09	131.12			455117			2.593274579	-127.4462836	-4.725561195	3.436100138	28.07061353	-30.0537836
CU	2022/7/7	80.3	-1.52	7.04	Verlander, Justin	656896	434378		called_strike					12	Emmanuel Rivera lines out sharply to shortstop Mauricio Dubon.	R	R	R	HOU	KC	S			1	1	2022	0.56	-0.88	0.84	2.59	643217	669004		2	3	Top					455117			4.122797388	-116.8527341	-1.451529077	4.315382517	23.45500429	-40.10119007
SL	2022/7/7	87.8	-1.57	7	Verlander, Justin	656896	434378		blocked_ball					14	Emmanuel Rivera lines out sharply to shortstop Mauricio Dubon.	R	R	R	HOU	KC	B			0	1	2022	0.05	0.28	0.58	0.72	643217	669004		2	3	Top					455117			5.067831223	-127.4212013	-9.548692836	-0.554778287	27.99729816	-27.24960132
SL	2022/7/7	87.9	-1.62	6.98	Verlander, Justin	656896	434378		swinging_strike					8	Emmanuel Rivera lines out sharply to shortstop Mauricio Dubon.	R	R	R	HOU	KC	S			0	0	2022	-0.04	0.35	0.24	1.89	643217	669004		2	3	Top					455117			4.58692853	-127.7492105	-6.831611505	-1.538552033	30.23833324	-26.96245377
FF	2022/7/7	95.4	-1.48	7.07	Verlander, Justin	686469	434378	field_out	hit_into_play					2	Vinnie Pasquantino flies out to center fielder Jake Meyers. Andrew Benintendi to 3rd. MJ Melendez to 2nd.	R	L	R	HOU	KC	X	8	fly_ball	1	0	2022	-0.74	1.58	-0.14	2.93		643217	669004	1	3	Top	106.81	49.8			455117			5.169948928	-138.5527927	-8.701530402	-10.69120023	34.5372424	-10.00204796
FF	2022/7/7	95.6	-1.51	7.1	Verlander, Justin	686469	434378		ball					11	Vinnie Pasquantino flies out to center fielder Jake Meyers. Andrew Benintendi to 3rd. MJ Melendez to 2nd.	R	L	R	HOU	KC	B			0	0	2022	-0.97	1.77	-2.05	3.19		643217	669004	1	3	Top					455117			0.755207843	-138.8936195	-8.548801863	-12.59463803	36.11548727	-7.560009845
SL	2022/7/7	86.1	-1.52	6.95	Verlander, Justin	669004	434378	walk	blocked_ball					14	MJ Melendez walks. Andrew Benintendi to 2nd.	R	L	R	HOU	KC	B			3	1	2022	-0.11	0.28	0.44	0.75			643217	1	3	Top					455117			4.877216452	-125.002527	-8.978835309	-2.197102221	26.03372721	-27.58776808
SL	2022/7/7	85.6	-1.61	7.04	Verlander, Justin	669004	434378		blocked_ball					14	MJ Melendez walks. Andrew Benintendi to 2nd.	R	L	R	HOU	KC	B			2	1	2022	-0.12	0.25	0.69	0.79			643217	1	3	Top					455117			5.644824793	-124.289322	-8.835762301	-2.480700034	28.22162541	-27.75770142
CU	2022/7/7	79.4	-1.71	6.93	Verlander, Justin	669004	434378		ball					11	MJ Melendez walks. Andrew Benintendi to 2nd.	R	L	R	HOU	KC	B			1	1	2022	0.61	-1.13	-1.3	3.06			643217	1	3	Top					455117			-0.247983093	-115.523523	0.490989447	5.489411505	24.21277754	-42.57595891
CU	2022/7/7	77.7	-1.71	7.04	Verlander, Justin	669004	434378		called_strike					8	MJ Melendez walks. Andrew Benintendi to 2nd.	R	L	R	HOU	KC	S			1	0	2022	0.58	-1.1	0.17	1.97			643217	1	3	Top					455117			2.952865559	-113.1361872	-1.838770093	4.345487715	23.64182569	-41.36709258
CU	2022/7/7	78.5	-1.63	7.09	Verlander, Justin	669004	434378		ball					1	MJ Melendez walks. Andrew Benintendi to 2nd.	R	L	R	HOU	KC	B			0	0	2022	0.53	-0.99	-0.58	3.4			643217	1	3	Top					455117			1.304511371	-114.3306573	0.745127268	4.305322344	23.40017126	-41.15189538
CU	2022/7/7	78.4	-1.8	7.03	Verlander, Justin	643217	434378	force_out	hit_into_play					7	Andrew Benintendi grounds into a force out, fielded by shortstop Mauricio Dubon. Whit Merrifield out at 2nd. Andrew Benintendi to 1st.	R	L	R	HOU	KC	X	6	ground_ball	1	1	2022	0.81	-1.26	-0.64	2			593160	0	3	Top	133.99	157.21			455117			0.984521191	-114.0927036	-1.550835586	6.764367449	24.92919163	-42.97194534
FF	2022/7/7	94.6	-1.51	7.1	Verlander, Justin	643217	434378		swinging_strike					4	Andrew Benintendi grounds into a force out, fielded by shortstop Mauricio Dubon. Whit Merrifield out at 2nd. Andrew Benintendi to 1st.	R	L	R	HOU	KC	S			1	0	2022	-0.81	1.82	-0.47	2.15			593160	0	3	Top					455117			4.477510316	-137.2204154	-11.1097322	-11.20221821	35.19263762	-6.826563434
FF	2022/7/7	94.6	-1.59	7.11	Verlander, Justin	643217	434378		ball					13	Andrew Benintendi grounds into a force out, fielded by shortstop Mauricio Dubon. Whit Merrifield out at 2nd. Andrew Benintendi to 1st.	R	L	R	HOU	KC	B			0	0	2022	-0.83	1.71	-1.32	1.48			593160	0	3	Top					455117			2.542314966	-137.0932172	-12.61376203	-11.02813683	34.39960007	-7.882403625
FF	2022/7/7	94.3	-1.33	7.1	Verlander, Justin	593160	434378	field_error	hit_into_play					12	Whit Merrifield reaches on a fielding error by shortstop Mauricio Dubon.	R	R	R	HOU	KC	X	6	ground_ball	1	0	2022	-0.7	1.54	0.99	2.87				0	3	Top	123.07	151.76			455117			7.507801187	-136.8508906	-8.572967304	-10.51158671	33.51571777	-11.0176834
CU	2022/7/7	78.1	-1.72	7.1	Verlander, Justin	593160	434378		ball					11	Whit Merrifield reaches on a fielding error by shortstop Mauricio Dubon.	R	R	R	HOU	KC	B			0	0	2022	0.38	-1.06	-0.95	3.36				0	3	Top					455117			0.949422002	-113.7460428	0.80876081	3.102511715	22.86445915	-41.67880817
FF	2022/7/7	95.4	-1.62	6.98	Verlander, Justin	595956	434378	field_out	hit_into_play					2	Cam Gallagher lines out to center fielder Jake Meyers.	R	R	R	HOU	KC	X	8	line_drive	1	0	2022	-0.94	1.62	-0.25	3.09			670032	2	2	Top	108.22	92.6			455117			5.682617074	-138.5788628	-8.141736158	-13.3676971	33.67774948	-9.632653272
FF	2022/7/7	95.1	-1.42	7.17	Verlander, Justin	595956	434378		ball					11	Cam Gallagher lines out to center fielder Jake Meyers.	R	R	R	HOU	KC	B			0	0	2022	-0.87	1.86	-0.85	4.14			670032	2	2	Top					455117			3.445500113	-138.2844806	-6.386759985	-11.89957183	34.55495222	-7.133493501
SL	2022/7/7	87.5	-1.59	7.07	Verlander, Justin	670032	434378	single	hit_into_play					5	Nicky Lopez singles on a ground ball to center fielder Jake Meyers. Edward Olivares scores.	R	L	R	HOU	KC	X	8	ground_ball	1	1	2022	0.02	0.23	-0.12	1.9		658668		2	2	Top	125.5	97.18			455117			3.463571226	-127.2197128	-6.730710985	-0.492618413	27.46898782	-28.40882699
SL	2022/7/7	85.1	-1.51	7.03	Verlander, Justin	670032	434378		called_strike					12	Nicky Lopez singles on a ground ball to center fielder Jake Meyers. Edward Olivares scores.	R	L	R	HOU	KC	S			1	0	2022	0.03	0.31	0.85	2.79	656896	658668		1	2	Top					455117			5.485812881	-123.8615129	-4.263693364	-0.860385557	25.22524062	-28.28840723
SL	2022/7/7	88.8	-1.56	6.94	Verlander, Justin	670032	434378		blocked_ball					14	Nicky Lopez singles on a ground ball to center fielder Jake Meyers. Edward Olivares scores.	R	L	R	HOU	KC	B			0	0	2022	0.12	0.44	0.89	-0.41	656896	658668		1	2	Top					455117			5.711047103	-128.7568088	-12.78505369	0.166183777	27.15363952	-24.72942869
FF	2022/7/7	95.7	-1.54	7.05	Verlander, Justin	664728	434378	strikeout	called_strike					7	Kyle Isbel called out on strikes.	R	L	R	HOU	KC	S	2		1	2	2022	-0.82	1.79	-0.54	1.99	656896	658668		0	2	Top					455117			4.438423441	-138.791955	-11.5827953	-11.57621466	35.98201448	-6.567607336
FF	2022/7/7	95.8	-1.42	7.1	Verlander, Justin	664728	434378		swinging_strike					6	Kyle Isbel called out on strikes.	R	L	R	HOU	KC	S			1	1	2022	-0.72	1.89	0.41	2.6	656896	658668		0	2	Top					455117			6.420239604	-138.9119673	-10.35704498	-10.92001848	35.97206482	-5.542725244
FF	2022/7/7	95	-1.46	7.08	Verlander, Justin	664728	434378		called_strike					5	Kyle Isbel called out on strikes.	R	L	R	HOU	KC	S			1	0	2022	-0.87	1.64	0.15	2.16	656896	658668		0	2	Top					455117			6.136792381	-137.7430465	-10.69069728	-12.5376084	35.08297898	-9.027834843
SL	2022/7/7	86.3	-1.75	7.02	Verlander, Justin	664728	434378		ball					14	Kyle Isbel called out on strikes.	R	L	R	HOU	KC	B			0	0	2022	0.24	0.35	0.3	1.09	656896	658668		0	2	Top					455117			4.370519996	-125.3594025	-8.49297919	1.565183112	27.36086126	-26.84021153
FF	2022/7/7	95.2	-1.33	7.13	Verlander, Justin	658668	434378	single	hit_into_play					12	Edward Olivares singles on a line drive to center fielder Jake Meyers. Emmanuel Rivera to 3rd. Edward Olivares to 2nd.	R	R	R	HOU	KC	X	8	line_drive	0	1	2022	-0.87	1.61	0.08	3.84			656896	0	2	Top	141.72	89.15			455117			5.600376861	-138.3305074	-6.487804928	-12.43485851	35.69365916	-10.23193223
FF	2022/7/7	95	-1.56	7.07	Verlander, Justin	658668	434378		foul					6	Edward Olivares singles on a line drive to center fielder Jake Meyers. Emmanuel Rivera to 3rd. Edward Olivares to 2nd.	R	R	R	HOU	KC	S			0	0	2022	-0.82	1.67	0.35	2.67			656896	0	2	Top					455117			6.810656493	-137.7576856	-9.451219362	-12.02113828	35.73660286	-8.860167767
FF	2022/7/7	95.7	-1.44	6.99	Verlander, Justin	656896	434378	single	hit_into_play					6	Emmanuel Rivera singles on a line drive to right fielder Chas McCormick.	R	R	R	HOU	KC	X	9	line_drive	1	2	2022	-0.95	1.7	0.63	2.86				0	2	Top	162.89	115.99			455117			7.556348784	-138.7262195	-8.938734523	-14.07681297	36.64293654	-8.351570641
SL	2022/7/7	86.2	-1.7	6.91	Verlander, Justin	656896	434378		called_strike					9	Emmanuel Rivera singles on a line drive to right fielder Chas McCormick.	R	R	R	HOU	KC	S			1	1	2022	0.07	0.13	0.56	1.51				0	2	Top					455117			5.201930546	-125.3670477	-6.781969091	-0.424788398	26.88563738	-29.54747513
SL	2022/7/7	86.7	-1.64	6.96	Verlander, Justin	656896	434378		ball					14	Emmanuel Rivera singles on a line drive to right fielder Chas McCormick.	R	R	R	HOU	KC	B			0	1	2022	0.27	0.37	1.17	1.31				0	2	Top					455117			6.122969146	-126.0019287	-7.992756754	1.538482101	26.67220749	-26.71101392
SL	2022/7/7	85.8	-1.71	6.89	Verlander, Justin	656896	434378		swinging_strike					14	Emmanuel Rivera singles on a line drive to right fielder Chas McCormick.	R	R	R	HOU	KC	S			0	0	2022	0.31	0.3	0.3	0.4				0	2	Top					455117			4.101399977	-124.4899691	-9.556820367	2.313474374	27.69576718	-27.16224356
FF	2022/7/7	94.8	-1.44	7.04	Verlander, Justin	686469	434378	strikeout	called_strike					8	Vinnie Pasquantino called out on strikes.	R	L	R	HOU	KC	S	2		2	2	2022	-0.7	1.69	-0.07	1.89			643217	2	1	Top					455117			5.092591081	-137.4315106	-11.41571628	-10.02617175	32.91347332	-8.312282604
FF	2022/7/7	94.6	-1.27	7.13	Verlander, Justin	686469	434378		called_strike					7	Vinnie Pasquantino called out on strikes.	R	L	R	HOU	KC	S			2	1	2022	-0.71	1.75	-0.44	1.68			643217	2	1	Top					455117			3.73759552	-137.2450398	-12.28393889	-9.810957111	33.00223132	-7.399821334
FF	2022/7/7	95.2	-1.43	7.04	Verlander, Justin	686469	434378		ball					11	Vinnie Pasquantino called out on strikes.	R	L	R	HOU	KC	B			1	1	2022	-0.83	1.68	-1.28	2.95			643217	2	1	Top					455117			2.228490109	-138.3809216	-8.772273957	-11.14733524	33.44024331	-8.822993914
SL	2022/7/7	85.1	-1.53	7.01	Verlander, Justin	686469	434378		blocked_ball					14	Vinnie Pasquantino called out on strikes.	R	L	R	HOU	KC	B			0	1	2022	0.25	0.13	0.15	0.94			643217	2	1	Top					455117			3.425469492	-123.6894389	-8.087122775	1.86826765	26.48305832	-29.32063705
CU	2022/7/7	78.7	-1.63	6.97	Verlander, Justin	686469	434378		called_strike					8	Vinnie Pasquantino called out on strikes.	R	L	R	HOU	KC	S			0	0	2022	0.56	-0.9	0.12	1.65			643217	2	1	Top					455117			2.754445438	-114.5484905	-2.976794207	4.323613397	23.38082703	-39.68208568
SL	2022/7/7	86.8	-1.62	6.97	Verlander, Justin	669004	434378	strikeout	swinging_strike					14	MJ Melendez strikes out swinging.	R	L	R	HOU	KC	S	2		2	2	2022	-0.01	0.23	0.45	1.07			643217	1	1	Top					455117			4.956003761	-126.184351	-8.33485242	-1.157139057	26.42772081	-28.20745485
SL	2022/7/7	86.4	-1.45	7	Verlander, Justin	669004	434378		blocked_ball					14	MJ Melendez strikes out swinging.	R	L	R	HOU	KC	B			1	2	2022	0.15	0.4	0.66	0.66			643217	1	1	Top					455117			4.676494651	-125.4092225	-9.562344166	0.546725332	27.75111358	-26.0404619
CU	2022/7/7	81.5	-1.68	6.97	Verlander, Justin	669004	434378		blocked_ball					14	MJ Melendez strikes out swinging.	R	L	R	HOU	KC	B			0	2	2022	0.32	-0.95	0.14	0.88			643217	1	1	Top					455117			3.445763027	-118.5412101	-5.131054406	2.234121258	25.85485176	-40.17495986
CU	2022/7/7	79.5	-1.71	6.92	Verlander, Justin	669004	434378		foul					4	MJ Melendez strikes out swinging.	R	L	R	HOU	KC	S			0	2	2022	0.67	-0.89	-0.66	2.73			643217	1	1	Top					455117			1.041868041	-115.6939092	-0.698643784	5.794305365	23.70980543	-40.20393887
FF	2022/7/7	94.2	-1.36	7.19	Verlander, Justin	669004	434378		foul					2	MJ Melendez strikes out swinging.	R	L	R	HOU	KC	S			0	2	2022	-0.28	1.73	0.04	3.47			643217	1	1	Top					455117			4.206046748	-136.8482059	-7.650889616	-4.537004021	34.70688373	-8.917367333
CU	2022/7/7	78.5	-1.66	7.05	Verlander, Justin	669004	434378		foul					8	MJ Melendez strikes out swinging.	R	L	R	HOU	KC	S			0	1	2022	0.42	-0.86	0.11	1.61			643217	1	1	Top					455117			3.031861825	-114.2156516	-3.228237569	3.026013696	24.22500187	-39.14795563
FF	2022/7/7	95.1	-1.39	7.14	Verlander, Justin	669004	434378		foul					5	MJ Melendez strikes out swinging.	R	L	R	HOU	KC	S			0	0	2022	-0.7	1.59	-0.21	2.71			643217	1	1	Top					455117			4.602387572	-138.1341887	-9.363802542	-10.03110024	33.70140593	-9.835872204
FF	2022/7/7	95	-1.54	7.09	Verlander, Justin	643217	434378	single	hit_into_play					5	Andrew Benintendi singles on a ground ball to center fielder Jake Meyers.	R	L	R	HOU	KC	X	8	ground_ball	0	0	2022	-0.72	1.57	0.06	2.62				1	1	Top	113.37	85.66			455117			5.734245132	-137.8862529	-9.427582842	-10.48283745	32.57246386	-10.14364045
SL	2022/7/7	87.1	-1.54	7	Verlander, Justin	593160	434378	strikeout	swinging_strike					9	Whit Merrifield strikes out swinging.	R	R	R	HOU	KC	S	2		3	2	2022	0.01	0.23	0.62	1.57				0	1	Top					455117			5.117910516	-126.6577786	-7.265543756	-0.906857935	26.26937194	-28.4355538
SL	2022/7/7	87.7	-1.57	6.97	Verlander, Justin	593160	434378		ball					14	Whit Merrifield strikes out swinging.	R	R	R	HOU	KC	B			2	2	2022	0.34	0.31	0.67	0.8				0	1	Top					455117			4.653972411	-127.3926358	-9.287910553	2.719971394	27.47023244	-27.05230383
FF	2022/7/7	95.3	-1.35	7.15	Verlander, Justin	593160	434378		ball					14	Whit Merrifield strikes out swinging.	R	R	R	HOU	KC	B			1	2	2022	-0.66	1.73	0.45	1.32				0	1	Top					455117			6.150832436	-137.9010796	-13.28194402	-9.867472539	34.76825769	-7.179697236
SL	2022/7/7	86	-1.72	6.98	Verlander, Justin	593160	434378		foul					6	Whit Merrifield strikes out swinging.	R	R	R	HOU	KC	S			1	1	2022	0.03	0.48	0.4	2.14				0	1	Top					455117			4.944838332	-125.0228938	-6.105346416	-0.797630371	28.05062548	-26.04612602
SL	2022/7/7	84.5	-1.62	7.05	Verlander, Justin	593160	434378		ball					14	Whit Merrifield strikes out swinging.	R	R	R	HOU	KC	B			0	1	2022	0.17	0.39	0.07	1.26				0	1	Top					455117			3.577465815	-122.7468397	-7.727384114	0.88501229	28.0798501	-26.79210188
FF	2022/7/7	94.2	-1.58	7.16	Verlander, Justin	593160	434378		foul					11	Whit Merrifield strikes out swinging.	R	R	R	HOU	KC	S			0	0	2022	-0.83	1.56	-0.9	2.74				0	1	Top					455117			3.606386953	-136.7420538	-9.077522182	-11.26315762	34.36511118	-10.72739274
SL	2022/6/29	85.6	-1.54	6.82	Verlander, Justin	621512	434378	strikeout	swinging_strike					3	Tomas Nido strikes out swinging.	R	R	R	NYM	HOU	S	2		2	2	2022	0.22	0.26	0.33	2.97				2	8	Bot					488771			3.953516374	-124.6210879	-3.339881863	1.540069955	24.17639373	-29.0190183
SL	2022/6/29	85	-1.69	6.76	Verlander, Justin	621512	434378		foul					6	Tomas Nido strikes out swinging.	R	R	R	NYM	HOU	S			2	1	2022	0.65	0.23	0.77	2.14				2	8	Bot					488771			4.426870885	-123.6107775	-4.907318356	5.702427994	25.68839608	-29.05257931
SL	2022/6/29	85.6	-1.68	6.75	Verlander, Justin	621512	434378		ball					14	Tomas Nido strikes out swinging.	R	R	R	NYM	HOU	B			1	1	2022	0.57	0.47	1.51	1.42				2	8	Bot					488771			6.359151094	-124.4814365	-7.225813597	4.634296802	24.55418424	-26.02167296
SL	2022/6/29	84.4	-1.73	6.77	Verlander, Justin	621512	434378		called_strike					3	Tomas Nido strikes out swinging.	R	R	R	NYM	HOU	S			1	0	2022	0.52	0.36	0.68	2.5				2	8	Bot					488771			4.538820541	-122.7655378	-4.22944982	4.299682983	25.53839654	-27.85120238
SL	2022/6/29	85.2	-1.82	6.76	Verlander, Justin	621512	434378		ball					14	Tomas Nido strikes out swinging.	R	R	R	NYM	HOU	B			0	0	2022	0.64	0.49	1.35	1.31				2	8	Bot					488771			6.103720026	-123.9191765	-7.517319204	5.659020152	21.36514099	-25.945824
FF	2022/6/29	91	-1.53	6.94	Verlander, Justin	542255	434378	field_out	hit_into_play					5	Ender Inciarte lines out to center fielder Jake Meyers.	R	L	R	NYM	HOU	X	8	line_drive	1	0	2022	-0.56	1.55	-0.27	2.63				1	8	Bot	138.42	60.01			488771			4.342258857	-132.2472287	-8.1445862	-7.457591553	29.00277687	-12.45420105
FF	2022/6/29	92.4	-1.64	6.85	Verlander, Justin	542255	434378		ball					11	Ender Inciarte lines out to center fielder Jake Meyers.	R	L	R	NYM	HOU	B			0	0	2022	-1	1.17	-1.52	2.47				1	8	Bot					488771			2.480479921	-134.3320976	-7.807644262	-12.69821199	29.30666384	-16.57267303
FF	2022/6/29	93.4	-1.54	6.89	Verlander, Justin	642086	434378	field_out	hit_into_play					9	Dominic Smith pops out to shortstop Jeremy Pena.	R	L	R	NYM	HOU	X	6	popup	2	1	2022	-0.76	1.48	0.45	2.01				0	8	Bot	94.6	108.19			488771			6.732887849	-135.5579395	-9.980527275	-10.79004678	29.67715199	-11.84844393
FF	2022/6/29	92.7	-1.51	6.93	Verlander, Justin	642086	434378		foul					1	Dominic Smith pops out to shortstop Jeremy Pena.	R	L	R	NYM	HOU	S			2	0	2022	-0.65	1.53	-0.66	2.86				0	8	Bot					488771			3.564345271	-134.8289277	-7.955020533	-8.629594923	26.39517862	-11.95380725
FF	2022/6/29	92.8	-1.46	6.93	Verlander, Justin	642086	434378		ball					11	Dominic Smith pops out to shortstop Jeremy Pena.	R	L	R	NYM	HOU	B			1	0	2022	-0.75	1.56	-1.04	3.43				0	8	Bot					488771			2.723199512	-135.0642147	-6.570551463	-9.838185702	27.84145581	-11.86116597
FF	2022/6/29	93.8	-1.41	6.93	Verlander, Justin	642086	434378		ball					11	Dominic Smith pops out to shortstop Jeremy Pena.	R	L	R	NYM	HOU	B			0	0	2022	-0.64	1.54	-0.57	4.06				0	8	Bot					488771			3.559128823	-136.5662149	-5.110615603	-8.823330708	27.99380659	-11.99611158
CU	2022/6/29	78	-1.76	6.8	Verlander, Justin	641645	434378	field_out	hit_into_play					5	Luis Guillorme grounds out sharply, second baseman Aledmys Diaz to first baseman Yuli Gurriel.	R	L	R	NYM	HOU	X	4	ground_ball	1	0	2022	0.78	-0.9	0.1	2.1				2	7	Bot	167.56	119.04			488771			2.547866023	-113.5816533	-1.559733339	6.253317992	21.1911076	-39.86245632
CU	2022/6/29	77.5	-1.65	6.8	Verlander, Justin	641645	434378		ball					3	Luis Guillorme grounds out sharply, second baseman Aledmys Diaz to first baseman Yuli Gurriel.	R	L	R	NYM	HOU	B			0	0	2022	0.86	-0.74	0.76	2.76				2	7	Bot					488771			3.551583287	-112.8933617	-0.3816914	6.733952847	20.47471787	-38.66743725
CH	2022/6/29	88.6	-1.7	6.66	Verlander, Justin	643446	434378	field_out	hit_into_play					8	Jeff McNeil grounds out, second baseman Aledmys Diaz to first baseman Yuli Gurriel.	R	L	R	NYM	HOU	X	4	ground_ball	1	2	2022	-1.25	0.69	-0.12	1.87				1	7	Bot	148.54	151.82			488771			6.418928279	-128.7884875	-7.032929368	-15.21850186	26.54760122	-23.22831228
FF	2022/6/29	95.5	-1.47	6.88	Verlander, Justin	643446	434378		foul					2	Jeff McNeil grounds out, second baseman Aledmys Diaz to first baseman Yuli Gurriel.	R	L	R	NYM	HOU	S			1	1	2022	-0.63	1.61	-0.1	3.16				1	7	Bot					488771			4.998167301	-138.7557386	-7.728638897	-9.271197197	32.48299592	-9.805751482
FF	2022/6/29	94.6	-1.48	6.88	Verlander, Justin	643446	434378		called_strike					7	Jeff McNeil grounds out, second baseman Aledmys Diaz to first baseman Yuli Gurriel.	R	L	R	NYM	HOU	S			1	0	2022	-0.68	1.71	-0.29	2.02				1	7	Bot					488771			4.581342035	-137.3857549	-10.70752586	-9.588508417	31.57268383	-8.339405658
SL	2022/6/29	85.3	-1.73	6.84	Verlander, Justin	643446	434378		ball					11	Jeff McNeil grounds out, second baseman Aledmys Diaz to first baseman Yuli Gurriel.	R	L	R	NYM	HOU	B			0	0	2022	0.43	0.14	-1.09	2.87				1	7	Bot					488771			0.633716387	-124.2516193	-3.335613307	4.389882512	24.00270615	-30.29486135
FF	2022/6/29	94.5	-1.28	6.91	Verlander, Justin	624413	434378	field_out	hit_into_play					11	Pete Alonso pops out to shortstop Jeremy Pena.	R	R	R	NYM	HOU	X	6	popup	2	0	2022	-0.61	1.69	-0.15	3.73				0	7	Bot	94.6	127.58			488771			4.274447876	-137.5384023	-6.320364546	-8.65717441	30.16714088	-9.525880943
FF	2022/6/29	94.3	-1.41	6.9	Verlander, Justin	624413	434378		ball					11	Pete Alonso pops out to shortstop Jeremy Pena.	R	R	R	NYM	HOU	B			1	0	2022	-0.6	1.4	-0.08	4				0	7	Bot					488771			4.745355905	-137.3707575	-4.970639282	-8.558207151	27.22015996	-13.49580456
SL	2022/6/29	86.2	-1.6	6.82	Verlander, Justin	624413	434378		ball					12	Pete Alonso pops out to shortstop Jeremy Pena.	R	R	R	NYM	HOU	B			0	0	2022	0.37	0.21	1.52	2.48				0	7	Bot					488771			6.635417457	-125.4258434	-4.49600536	2.558636517	24.65752332	-29.27372155
FF	2022/6/29	95.9	-1.45	6.85	Verlander, Justin	596019	434378	field_out	hit_into_play					12	Francisco Lindor lines out sharply to right fielder Kyle Tucker.	R	L	R	NYM	HOU	X	9	line_drive	1	2	2022	-0.64	1.5	0.07	3.68				2	6	Bot	203.97	89.45			488771			5.431910546	-139.3861222	-6.086177916	-9.648687641	32.49322022	-11.50112483
SL	2022/6/29	87.6	-1.68	6.79	Verlander, Justin	596019	434378		swinging_strike					5	Francisco Lindor lines out sharply to right fielder Kyle Tucker.	R	L	R	NYM	HOU	S			1	1	2022	0.12	0.36	-0.12	2.63				2	6	Bot					488771			3.492367203	-127.5216705	-4.656044618	0.632639498	25.82547543	-27.49139736
FF	2022/6/29	96.2	-1.38	6.86	Verlander, Justin	596019	434378		swinging_strike					2	Francisco Lindor lines out sharply to right fielder Kyle Tucker.	R	L	R	NYM	HOU	S			1	0	2022	-0.84	1.74	0.12	2.87				2	6	Bot					488771			5.850596627	-139.7301374	-8.864476231	-12.35836205	32.53659217	-7.522615521
SL	2022/6/29	88.9	-1.5	6.78	Verlander, Justin	596019	434378		ball					12	Francisco Lindor lines out sharply to right fielder Kyle Tucker.	R	L	R	NYM	HOU	B			0	0	2022	0.54	0.43	1.32	2.33				2	6	Bot					488771			5.751785432	-129.320719	-5.778226322	5.01828967	25.2512101	-26.31995164
FF	2022/6/29	96.8	-1.38	6.82	Verlander, Justin	516782	434378	field_out	hit_into_play					6	Starling Marte grounds out, shortstop Jeremy Pena to first baseman Yuli Gurriel.	R	R	R	NYM	HOU	X	6	ground_ball	0	1	2022	-0.73	1.51	0.59	2.56				1	6	Bot	111.57	156.67			488771			6.866353104	-140.5657598	-9.145756818	-11.24800648	34.3425323	-10.16276974
FF	2022/6/29	95.7	-1.43	6.85	Verlander, Justin	516782	434378		called_strike					9	Starling Marte grounds out, shortstop Jeremy Pena to first baseman Yuli Gurriel.	R	R	R	NYM	HOU	S			0	0	2022	-0.54	1.59	0.55	1.88				1	6	Bot					488771			6.356383367	-138.823369	-10.93579108	-8.428712907	31.40523648	-9.364049616
FF	2022/6/29	95.9	-1.43	6.89	Verlander, Justin	607043	434378	strikeout	swinging_strike					5	Brandon Nimmo strikes out swinging.	R	L	R	NYM	HOU	S	2		0	2	2022	-0.6	1.62	0.11	2.69				0	6	Bot					488771			5.414195854	-139.3808455	-9.135079517	-9.085594154	30.42639356	-9.153905577
CU	2022/6/29	80	-1.62	6.76	Verlander, Justin	607043	434378		foul					9	Brandon Nimmo strikes out swinging.	R	L	R	NYM	HOU	S			0	2	2022	0.75	-1.1	0.82	2.24				0	6	Bot					488771			3.948458882	-116.481612	-1.15986997	6.042694679	22.74177917	-42.16050185
FF	2022/6/29	94.2	-1.46	6.92	Verlander, Justin	607043	434378		foul_tip					3	Brandon Nimmo strikes out swinging.	R	L	R	NYM	HOU	S			0	1	2022	-0.61	1.44	0.48	3.47				0	6	Bot					488771			6.339693199	-137.0490775	-6.431928535	-9.074718756	29.41412976	-12.78401456
FF	2022/6/29	94.7	-1.39	6.94	Verlander, Justin	607043	434378		foul					11	Brandon Nimmo strikes out swinging.	R	L	R	NYM	HOU	S			0	0	2022	-0.94	1.52	-0.84	3.42				0	6	Bot					488771			3.519262663	-137.831871	-6.875327371	-12.77085153	30.58883934	-11.50370891
CU	2022/6/29	80.4	-1.53	6.7	Verlander, Justin	621512	434378	field_out	hit_into_play					7	Tomas Nido grounds out, third baseman Alex Bregman to first baseman Yuli Gurriel.	R	R	R	NYM	HOU	X	5	ground_ball	0	2	2022	0.27	-0.83	-0.76	1.83			542255	2	5	Bot	104.9	164.55			488771			1.198841168	-117.1563125	-2.61935283	2.281812454	20.14501931	-39.65400139
FF	2022/6/29	95.3	-1.47	6.87	Verlander, Justin	621512	434378		foul					11	Tomas Nido grounds out, third baseman Alex Bregman to first baseman Yuli Gurriel.	R	R	R	NYM	HOU	S			0	2	2022	-0.84	1.43	-0.48	4.13			542255	2	5	Bot					488771			4.454479119	-138.8838513	-4.818024408	-11.87571297	27.01339626	-12.75981731
FF	2022/6/29	95.4	-1.38	6.85	Verlander, Justin	621512	434378		swinging_strike					4	Tomas Nido grounds out, third baseman Alex Bregman to first baseman Yuli Gurriel.	R	R	R	NYM	HOU	S			0	1	2022	-0.65	1.36	-0.37	2.57			542255	2	5	Bot					488771			4.10165267	-138.6652108	-8.631529678	-9.352781206	29.36518667	-12.86730005
FF	2022/6/29	95.8	-1.5	6.91	Verlander, Justin	621512	434378		swinging_strike					8	Tomas Nido grounds out, third baseman Alex Bregman to first baseman Yuli Gurriel.	R	R	R	NYM	HOU	S			0	0	2022	-0.81	1.45	0.02	1.82			542255	2	5	Bot					488771			5.772989396	-139.0820459	-10.98443021	-11.7954167	31.13266881	-11.07471295
SL	2022/6/29	87.8	-1.44	6.82	Verlander, Justin	542255	434378	single	hit_into_play					8	Ender Inciarte singles on a soft ground ball to catcher Jason Castro.	R	L	R	NYM	HOU	X	2	ground_ball	0	2	2022	0.37	0.39	0.07	1.44				2	5	Bot	120.88	198.73			488771			2.891040392	-127.7291091	-7.725813709	3.486088017	23.98938615	-26.57862981
FF	2022/6/29	96.2	-1.29	6.9	Verlander, Justin	542255	434378		called_strike					8	Ender Inciarte singles on a soft ground ball to catcher Jason Castro.	R	L	R	NYM	HOU	S			0	1	2022	-0.75	1.43	-0.11	1.96				2	5	Bot					488771			4.770777016	-139.768598	-10.66950234	-10.85702078	31.14838643	-11.24443218
FF	2022/6/29	95.2	-1.48	6.89	Verlander, Justin	542255	434378		swinging_strike					11	Ender Inciarte singles on a soft ground ball to catcher Jason Castro.	R	L	R	NYM	HOU	S			0	0	2022	-0.75	1.31	-0.31	3.65				2	5	Bot					488771			4.719341876	-138.5779432	-5.789687441	-10.69988378	29.89859478	-14.24880945
FF	2022/6/29	97	-1.29	6.82	Verlander, Justin	642086	434378	field_out	hit_into_play					9	Dominic Smith grounds out, third baseman Alex Bregman to first baseman Yuli Gurriel.	R	L	R	NYM	HOU	X	5	ground_ball	3	2	2022	-0.62	1.48	0.62	1.65				1	5	Bot	109.7	143.85			488771			6.48248995	-140.7513106	-11.57184407	-9.726789202	32.73352723	-10.01305464
FF	2022/6/29	96.7	-1.3	6.9	Verlander, Justin	642086	434378		foul					4	Dominic Smith grounds out, third baseman Alex Bregman to first baseman Yuli Gurriel.	R	L	R	NYM	HOU	S			3	2	2022	-0.94	1.41	-0.52	2.41				1	5	Bot					488771			4.200895629	-140.5139077	-9.59825818	-13.40955574	30.35543791	-11.50017334
FF	2022/6/29	96	-1.41	6.81	Verlander, Justin	642086	434378		foul					13	Dominic Smith grounds out, third baseman Alex Bregman to first baseman Yuli Gurriel.	R	L	R	NYM	HOU	S			3	2	2022	-1.05	1.31	-1.19	2.01				1	5	Bot					488771			2.915684596	-139.5914703	-10.02962771	-14.37310133	29.80927534	-12.9854621
CH	2022/6/29	87.9	-1.83	6.6	Verlander, Justin	642086	434378		ball					14	Dominic Smith grounds out, third baseman Alex Bregman to first baseman Yuli Gurriel.	R	L	R	NYM	HOU	B			2	2	2022	-1.3	0.6	0.2	-0.04				1	5	Bot					488771			7.58013412	-127.4369507	-11.25380842	-15.70388168	23.17002768	-23.59823775
FF	2022/6/29	95.7	-1.43	6.81	Verlander, Justin	642086	434378		foul					12	Dominic Smith grounds out, third baseman Alex Bregman to first baseman Yuli Gurriel.	R	L	R	NYM	HOU	S			2	2	2022	-0.53	1.41	0.9	2.79				1	5	Bot					488771			7.289983378	-139.1219931	-8.193788757	-8.399307981	28.31039343	-12.15112783
CU	2022/6/29	80.9	-1.58	6.75	Verlander, Justin	642086	434378		foul					6	Dominic Smith grounds out, third baseman Alex Bregman to first baseman Yuli Gurriel.	R	L	R	NYM	HOU	S			2	2	2022	0.17	-1	0.29	2.62				1	5	Bot					488771			3.822188834	-117.8520451	-0.75038957	0.989216005	19.76407371	-41.6638634
FF	2022/6/29	96.8	-1.37	6.9	Verlander, Justin	642086	434378		foul					2	Dominic Smith grounds out, third baseman Alex Bregman to first baseman Yuli Gurriel.	R	L	R	NYM	HOU	S			2	2	2022	-0.68	1.47	0.11	2.96				1	5	Bot					488771			5.459914652	-140.7484048	-8.276531795	-10.2789947	31.97024017	-10.90093315
FF	2022/6/29	95.3	-1.46	6.84	Verlander, Justin	642086	434378		ball					8	Dominic Smith grounds out, third baseman Alex Bregman to first baseman Yuli Gurriel.	R	L	R	NYM	HOU	B			1	2	2022	-0.73	1.5	-0.05	1.66				1	5	Bot					488771			5.291234604	-138.3165149	-11.20295674	-10.57943561	31.08371907	-10.60477229
SL	2022/6/29	87.9	-1.41	6.83	Verlander, Justin	642086	434378		foul					8	Dominic Smith grounds out, third baseman Alex Bregman to first baseman Yuli Gurriel.	R	L	R	NYM	HOU	S			1	2	2022	0.25	0.43	0.13	2.05				1	5	Bot					488771			3.200173512	-127.9378895	-6.388864293	2.166038679	24.71021652	-26.41427479
CU	2022/6/29	78.8	-1.67	6.81	Verlander, Justin	642086	434378		foul					6	Dominic Smith grounds out, third baseman Alex Bregman to first baseman Yuli Gurriel.	R	L	R	NYM	HOU	S			1	1	2022	0.62	-0.94	0.46	2.35				1	5	Bot					488771			3.473197341	-114.8030692	-1.16735422	4.861240775	20.44759494	-40.51429688
SL	2022/6/29	87.1	-1.61	6.83	Verlander, Justin	642086	434378		foul					5	Dominic Smith grounds out, third baseman Alex Bregman to first baseman Yuli Gurriel.	R	L	R	NYM	HOU	S			1	0	2022	-0.11	0.37	0.03	2.16				1	5	Bot					488771			4.126877547	-126.8409724	-5.856702506	-1.897003252	22.93233301	-27.26258527
SL	2022/6/29	87.7	-1.51	6.86	Verlander, Justin	642086	434378		ball					12	Dominic Smith grounds out, third baseman Alex Bregman to first baseman Yuli Gurriel.	R	L	R	NYM	HOU	B			0	0	2022	0.5	0.41	0.94	2.58				1	5	Bot					488771			4.847083473	-127.7124181	-5.087941837	4.590293676	24.88963714	-26.8694193
FF	2022/6/29	95.9	-1.47	6.87	Verlander, Justin	641645	434378	strikeout	swinging_strike					1	Luis Guillorme strikes out swinging.	R	L	R	NYM	HOU	S	2		1	2	2022	-1.03	1.5	-0.77	2.94				0	5	Bot					488771			4.117130723	-139.4395297	-8.086712363	-14.34589668	32.50178583	-10.95596393
CU	2022/6/29	78.3	-1.67	6.81	Verlander, Justin	641645	434378		called_strike					8	Luis Guillorme strikes out swinging.	R	L	R	NYM	HOU	S			1	1	2022	0.52	-1.12	0.24	1.78				0	5	Bot					488771			3.13616494	-113.960185	-1.827494163	3.855066083	23.4317989	-41.73968477
FF	2022/6/29	93.7	-1.61	6.88	Verlander, Justin	641645	434378		ball					11	Luis Guillorme strikes out swinging.	R	L	R	NYM	HOU	B			0	1	2022	-1.09	1.8	-0.96	4.04				0	5	Bot					488771			4.059497814	-136.2260899	-5.488712856	-14.44912555	32.5784524	-8.807825767
FF	2022/6/29	94.2	-1.46	6.94	Verlander, Justin	641645	434378		swinging_strike					11	Luis Guillorme strikes out swinging.	R	L	R	NYM	HOU	S			0	0	2022	-0.69	1.48	-0.32	3.78				0	5	Bot					488771			4.45041087	-137.0688406	-5.779314071	-9.676798175	28.35523901	-12.44894357
SL	2022/6/29	87.2	-1.5	6.83	Verlander, Justin	643446	434378	strikeout	swinging_strike					5	Jeff McNeil strikes out swinging.	R	L	R	NYM	HOU	S	2		0	2	2022	0.13	0.27	0.01	2.46				2	4	Bot					488771			3.324316065	-126.9620334	-4.881644062	0.728989087	26.08936908	-28.43654893
FF	2022/6/29	94.7	-1.24	6.92	Verlander, Justin	643446	434378		foul					4	Jeff McNeil strikes out swinging.	R	L	R	NYM	HOU	S			0	1	2022	-0.86	1.42	-0.6	2.93				2	4	Bot					488771			3.57750809	-137.725502	-7.866238772	-11.78560634	29.54693818	-12.54047304
CU	2022/6/29	78.7	-1.7	6.86	Verlander, Justin	643446	434378		foul					9	Jeff McNeil strikes out swinging.	R	L	R	NYM	HOU	S			0	0	2022	0.62	-0.69	0.8	1.74				2	4	Bot					488771			4.248372056	-114.591506	-2.94287158	4.542293141	22.92605435	-37.86483253
SL	2022/6/29	90.5	-1.51	6.76	Verlander, Justin	624413	434378	field_out	hit_into_play					14	Pete Alonso grounds out softly, third baseman Alex Bregman to first baseman Yuli Gurriel.	R	R	R	NYM	HOU	X	5	ground_ball	0	1	2022	0.19	0.77	0.84	1.54				1	4	Bot	112.08	174.09			488771			5.434705704	-131.5293164	-8.660783051	0.952493372	28.9818704	-21.51502161
SL	2022/6/29	89.5	-1.61	6.73	Verlander, Justin	624413	434378		swinging_strike					9	Pete Alonso grounds out softly, third baseman Alex Bregman to first baseman Yuli Gurriel.	R	R	R	NYM	HOU	S			0	0	2022	-0.01	0.7	0.8	1.67				1	4	Bot					488771			5.927659262	-130.1081496	-7.944138942	-1.266010596	25.27512116	-22.79547742
FF	2022/6/29	95.6	-1.25	6.89	Verlander, Justin	596019	434378	field_out	hit_into_play					5	Francisco Lindor pops out to third baseman Alex Bregman in foul territory.	R	L	R	NYM	HOU	X	5	popup	2	2	2022	-0.63	1.6	-0.04	2.42				0	4	Bot	85.81	174.23			488771			4.589954091	-138.8270359	-9.646821778	-9.202467769	33.99625508	-9.418883425
FF	2022/6/29	96.5	-1.33	6.86	Verlander, Justin	596019	434378		foul					4	Francisco Lindor pops out to third baseman Alex Bregman in foul territory.	R	L	R	NYM	HOU	S			2	2	2022	-0.84	1.62	-0.79	2.67				0	4	Bot					488771			3.326734006	-140.2923083	-9.226565446	-11.90142794	31.31163332	-8.832929434
FF	2022/6/29	95.1	-1.36	6.9	Verlander, Justin	596019	434378		foul					2	Francisco Lindor pops out to third baseman Alex Bregman in foul territory.	R	L	R	NYM	HOU	S			2	1	2022	-0.84	1.66	0.08	2.8				0	4	Bot					488771			5.632187713	-138.1193904	-8.742979024	-12.05861743	32.41482492	-9.146803687
FF	2022/6/29	94.7	-1.48	6.93	Verlander, Justin	596019	434378		ball					11	Francisco Lindor pops out to third baseman Alex Bregman in foul territory.	R	L	R	NYM	HOU	B			1	1	2022	-0.82	1.48	-1.38	2.6				0	4	Bot					488771			2.068366222	-137.8014373	-8.937406875	-10.89965342	28.70626357	-11.51359332
FF	2022/6/29	94.1	-1.41	6.9	Verlander, Justin	596019	434378		called_strike					2	Francisco Lindor pops out to third baseman Alex Bregman in foul territory.	R	L	R	NYM	HOU	S			1	0	2022	-0.77	1.45	0.03	2.92				0	4	Bot					488771			5.445327362	-136.8785007	-7.836668518	-10.88420258	28.54606308	-12.43401691
FF	2022/6/29	93.7	-1.65	6.94	Verlander, Justin	596019	434378		ball					11	Francisco Lindor pops out to third baseman Alex Bregman in foul territory.	R	L	R	NYM	HOU	B			0	0	2022	-0.72	1.49	-1.07	3.73				0	4	Bot					488771			3.075026692	-136.3573476	-5.855003131	-9.700563711	28.16570557	-12.53937628
FF	2022/6/29	96.1	-1.41	6.87	Verlander, Justin	516782	434378	field_out	hit_into_play					6	Starling Marte flies out to right fielder Kyle Tucker.	R	R	R	NYM	HOU	X	9	fly_ball	1	0	2022	-0.72	1.68	0.45	2.89				2	3	Bot	194.23	93.84			488771			6.520433046	-139.570993	-8.676525431	-10.92711322	31.75326343	-8.480557576
CU	2022/6/29	78.2	-1.66	6.88	Verlander, Justin	516782	434378		ball					14	Starling Marte flies out to right fielder Kyle Tucker.	R	R	R	NYM	HOU	B			0	0	2022	0.35	-1.03	0.03	1.04				2	3	Bot					488771			2.958187146	-113.8864667	-3.859361907	2.584178388	19.68616192	-40.73684865
SL	2022/6/29	89	-1.39	6.81	Verlander, Justin	607043	434378	field_out	hit_into_play					8	Brandon Nimmo grounds out, second baseman Aledmys Diaz to first baseman Yuli Gurriel.	R	L	R	NYM	HOU	X	4	ground_ball	1	2	2022	0.17	0.32	-0.09	1.63				1	3	Bot	154.6	151.82			488771			2.829730232	-129.5120392	-7.354322908	1.345322542	24.55293564	-27.37870979
FF	2022/6/29	95.5	-1.44	6.95	Verlander, Justin	607043	434378		swinging_strike					2	Brandon Nimmo grounds out, second baseman Aledmys Diaz to first baseman Yuli Gurriel.	R	L	R	NYM	HOU	S			1	1	2022	-0.85	1.73	-0.21	3.05				1	3	Bot					488771			5.114648246	-138.7200264	-8.370478046	-12.21332048	35.67516741	-8.162722635
FF	2022/6/29	94.8	-1.52	6.95	Verlander, Justin	607043	434378		called_strike					4	Brandon Nimmo grounds out, second baseman Aledmys Diaz to first baseman Yuli Gurriel.	R	L	R	NYM	HOU	S			1	0	2022	-0.92	1.78	-0.7	2.17				1	3	Bot					488771			4.162436152	-137.5163547	-10.55994535	-12.58399308	35.74503041	-7.402967226
FF	2022/6/29	95.3	-1.45	6.97	Verlander, Justin	607043	434378		ball					11	Brandon Nimmo grounds out, second baseman Aledmys Diaz to first baseman Yuli Gurriel.	R	L	R	NYM	HOU	B			0	0	2022	-0.91	1.74	-0.23	3.93				1	3	Bot					488771			5.190832397	-138.4446571	-6.07572204	-12.89296025	36.70382331	-8.758679452
FF	2022/6/29	95.6	-1.4	6.91	Verlander, Justin	621512	434378	field_out	hit_into_play					2	Tomas Nido flies out to right fielder Kyle Tucker.	R	R	R	NYM	HOU	X	9	fly_ball	0	0	2022	-0.66	1.5	0.07	3.17				0	3	Bot	181.43	69.51			488771			5.326392217	-138.869714	-7.53040118	-9.723838075	33.06398041	-11.295952
FF	2022/6/29	94.8	-1.51	6.91	Verlander, Justin	542255	434378	field_out	hit_into_play					5	Ender Inciarte lines out to center fielder Jake Meyers.	R	L	R	NYM	HOU	X	8	line_drive	0	0	2022	-0.78	1.53	-0.06	2.66				2	2	Bot	124.66	84.5			488771			5.500634615	-137.7739465	-8.817821225	-11.15846353	29.590567	-10.89539745
CU	2022/6/29	81.5	-1.61	6.73	Verlander, Justin	642086	434378	strikeout	called_strike					6	Dominic Smith called out on strikes.	R	L	R	NYM	HOU	S	2		1	2	2022	0.48	-0.97	0.73	2.33				1	2	Bot					488771			4.313551762	-118.6111914	-1.417949594	3.717695974	22.56759255	-41.31804313
SL	2022/6/29	89.9	-1.56	6.9	Verlander, Justin	642086	434378		foul					9	Dominic Smith called out on strikes.	R	L	R	NYM	HOU	S			1	2	2022	0.07	0.54	0.38	1.87				1	2	Bot					488771			4.637451246	-130.7232033	-7.595267049	-0.224855771	27.39309895	-24.58733815
SL	2022/6/29	89.5	-1.63	6.91	Verlander, Justin	642086	434378		swinging_strike					14	Dominic Smith called out on strikes.	R	L	R	NYM	HOU	S			1	1	2022	0.1	0.94	0.84	1.02				1	2	Bot					488771			5.81319517	-129.8648288	-10.38488431	-0.123575652	28.01453916	-19.49659104
FF	2022/6/29	94.4	-1.53	6.93	Verlander, Justin	642086	434378		foul					8	Dominic Smith called out on strikes.	R	L	R	NYM	HOU	S			1	0	2022	-0.85	1.49	-0.02	1.9				1	2	Bot					488771			5.765900066	-136.9214287	-10.53411101	-12.07907537	33.63241846	-11.22025949
FF	2022/6/29	93.4	-1.86	6.95	Verlander, Justin	642086	434378		ball					11	Dominic Smith called out on strikes.	R	L	R	NYM	HOU	B			0	0	2022	-0.77	1.47	-1.19	2.8				1	2	Bot					488771			3.39860562	-135.767556	-8.01789815	-10.2745587	33.38181981	-12.40694258
SL	2022/6/29	89.4	-1.59	6.93	Verlander, Justin	641645	434378	field_out	hit_into_play					2	Luis Guillorme lines out to center fielder Jake Meyers.	R	L	R	NYM	HOU	X	8	line_drive	0	2	2022	0.25	0.73	0.21	2.83				0	2	Bot	119.24	90.35			488771			3.878161472	-130.0975841	-5.544058134	1.982282882	28.44731271	-22.94139638
FF	2022/6/29	93.9	-1.51	6.97	Verlander, Justin	641645	434378		foul					1	Luis Guillorme lines out to center fielder Jake Meyers.	R	L	R	NYM	HOU	S			0	1	2022	-0.83	1.66	-0.46	2.91				0	2	Bot					488771			4.514031697	-136.5602324	-8.404769551	-11.32590224	29.97652602	-9.705824925
FF	2022/6/29	93.4	-1.57	6.88	Verlander, Justin	641645	434378		called_strike					5	Luis Guillorme lines out to center fielder Jake Meyers.	R	L	R	NYM	HOU	S			0	0	2022	-0.81	1.63	0.25	2.26				0	2	Bot					488771			6.390727155	-135.6847971	-9.640224521	-11.3521349	29.0901825	-10.15172375
CH	2022/6/29	86.4	-1.93	6.71	Verlander, Justin	643446	434378	strikeout	swinging_strike					13	Jeff McNeil strikes out swinging.	R	L	R	NYM	HOU	S	2		3	2	2022	-1.46	0.6	-1.14	2.39	607043		624413	2	1	Bot					488771			4.818586441	-125.6886055	-5.316707774	-16.46923356	23.78435684	-25.00258142
FF	2022/6/29	95.4	-1.51	6.87	Verlander, Justin	643446	434378		foul					14	Jeff McNeil strikes out swinging.	R	L	R	NYM	HOU	S			3	2	2022	-0.57	1.28	0.84	2.37	607043		624413	2	1	Bot					488771			7.42095325	-138.5629635	-9.016626201	-9.015169128	30.23611499	-13.854619
SL	2022/6/29	88	-1.69	6.84	Verlander, Justin	643446	434378		foul					5	Jeff McNeil strikes out swinging.	R	L	R	NYM	HOU	S			3	2	2022	0.53	0.55	0.25	2.46	607043		624413	2	1	Bot					488771			3.585266138	-128.0322063	-5.63468596	5.112934153	26.05308684	-25.1980071
FF	2022/6/29	96.1	-1.55	6.87	Verlander, Justin	643446	434378		ball					12	Jeff McNeil strikes out swinging.	R	L	R	NYM	HOU	B			2	2	2022	-0.46	1.32	1.01	3.34	607043		624413	2	1	Bot					488771			7.763064333	-139.6948277	-6.702365937	-7.74633542	30.9875635	-13.5444412
FF	2022/6/29	95.6	-1.48	6.83	Verlander, Justin	643446	434378		foul					2	Jeff McNeil strikes out swinging.	R	L	R	NYM	HOU	S			2	2	2022	-0.6	1.49	-0.17	3.09	607043		624413	2	1	Bot					488771			4.785410536	-139.0612917	-7.570553963	-8.888429122	29.50245241	-11.34623368
FF	2022/6/29	95.5	-1.62	6.86	Verlander, Justin	643446	434378		foul					2	Jeff McNeil strikes out swinging.	R	L	R	NYM	HOU	S			2	1	2022	-0.79	1.49	0.18	3.07	607043		624413	2	1	Bot					488771			6.452934563	-138.9189812	-7.708479726	-11.5732585	27.48405276	-11.39489103
FF	2022/6/29	95.7	-1.63	6.86	Verlander, Justin	643446	434378		foul					5	Jeff McNeil strikes out swinging.	R	L	R	NYM	HOU	S			2	0	2022	-0.69	1.5	-0.09	2.55	607043		624413	2	1	Bot					488771			5.567767813	-139.0720301	-9.106913636	-10.16631114	29.35013589	-10.81280113
SL	2022/6/29	87.6	-1.71	6.81	Verlander, Justin	643446	434378		ball					14	Jeff McNeil strikes out swinging.	R	L	R	NYM	HOU	B			1	0	2022	0.37	0.29	0.61	1.15	607043		624413	2	1	Bot					488771			4.79088657	-127.3220286	-8.085591338	3.073952701	25.7363018	-27.55681207
SL	2022/6/29	87.1	-1.63	6.78	Verlander, Justin	643446	434378		ball					14	Jeff McNeil strikes out swinging.	R	L	R	NYM	HOU	B			0	0	2022	0.4	0.4	0.2	1.23	607043		624413	2	1	Bot					488771			3.567225521	-126.6080473	-7.912485703	3.534765929	26.29812554	-26.47832471
FF	2022/6/29	96.5	-1.45	6.95	Verlander, Justin	624413	434378	walk	ball					12	Pete Alonso walks.	R	R	R	NYM	HOU	B			3	2	2022	-0.75	1.72	0.25	5.34	607043			2	1	Bot					488771			6.199886071	-140.281092	-2.56476106	-11.35747926	34.73861453	-9.189804207
FF	2022/6/29	96.1	-1.42	6.9	Verlander, Justin	624413	434378		foul					6	Pete Alonso walks.	R	R	R	NYM	HOU	S			3	2	2022	-0.86	1.45	0.43	2.62	607043			2	1	Bot					488771			6.782872924	-139.5862961	-8.924313406	-12.82356285	32.29281386	-11.32604906
FF	2022/6/29	96.1	-1.52	6.94	Verlander, Justin	624413	434378		ball					12	Pete Alonso walks.	R	R	R	NYM	HOU	B			2	2	2022	-0.69	1.59	0.49	4.34	607043			2	1	Bot					488771			6.813906558	-139.737029	-4.778706867	-10.60926706	35.00469502	-10.5404897
SL	2022/6/29	86.2	-1.61	6.88	Verlander, Justin	624413	434378		foul					11	Pete Alonso walks.	R	R	R	NYM	HOU	S			2	1	2022	0.26	0.33	-0.05	3.43	607043			2	1	Bot					488771			3.180496082	-125.5433487	-2.655740368	2.11774613	24.5717433	-28.36235186
SL	2022/6/29	86.7	-1.79	6.71	Verlander, Justin	624413	434378		ball					12	Pete Alonso walks.	R	R	R	NYM	HOU	B			1	1	2022	0.48	0.12	1.37	3.51	607043			2	1	Bot					488771			6.512665894	-126.1619076	-1.692309319	3.835450706	25.5896059	-30.77723347
SL	2022/6/29	87.6	-1.76	6.74	Verlander, Justin	624413	434378		called_strike					6	Pete Alonso walks.	R	R	R	NYM	HOU	S			1	0	2022	0.47	0.26	0.35	2.49	607043			2	1	Bot					488771			4.093434139	-127.4684904	-4.64735103	4.368023618	25.5207011	-28.57502175
SL	2022/6/29	87.2	-1.64	6.9	Verlander, Justin	624413	434378		ball					12	Pete Alonso walks.	R	R	R	NYM	HOU	B			0	0	2022	0.54	0.34	0.92	3.35	607043			2	1	Bot					488771			4.986209955	-126.9471259	-3.053901974	4.846436215	25.74119978	-28.07896684
FF	2022/6/29	95.4	-1.64	6.9	Verlander, Justin	596019	434378	field_out	hit_into_play					2	Francisco Lindor grounds out to first baseman Yuli Gurriel. Brandon Nimmo to 3rd.	R	L	R	NYM	HOU	X	3	ground_ball	1	1	2022	-0.98	1.23	-0.23	3.03		607043		1	1	Bot	153.99	163.34			488771			5.862205	-138.6677269	-7.219183338	-13.94914186	33.37164464	-14.78987402
FF	2022/6/29	94.5	-1.53	6.91	Verlander, Justin	596019	434378		ball					11	Francisco Lindor grounds out to first baseman Yuli Gurriel. Brandon Nimmo to 3rd.	R	L	R	NYM	HOU	B			0	1	2022	-0.92	1.59	-1.23	2.72		607043		1	1	Bot					488771			2.817368672	-137.2525177	-8.619432361	-12.27447448	33.75802672	-10.37701461
FF	2022/6/29	94.9	-1.46	6.98	Verlander, Justin	596019	434378		called_strike					3	Francisco Lindor grounds out to first baseman Yuli Gurriel. Brandon Nimmo to 3rd.	R	L	R	NYM	HOU	S			0	0	2022	-0.76	1.35	0.33	2.86		607043		1	1	Bot					488771			6.350432372	-137.8000314	-7.973408195	-11.26757233	35.76772961	-13.28737994
CU	2022/6/29	78.1	-1.67	6.92	Verlander, Justin	516782	434378	field_out	hit_into_play					6	Starling Marte flies out to center fielder Jake Meyers.	R	R	R	NYM	HOU	X	8	fly_ball	0	0	2022	0.55	-0.9	0.59	2.87		607043		0	1	Bot	143.29	101.46			488771			3.805138456	-113.5029551	-0.043106913	3.829774248	24.91583482	-40.08144719
FF	2022/6/29	93.8	-1.51	6.96	Verlander, Justin	607043	434378	double	hit_into_play					4	Brandon Nimmo doubles (14) on a sharp line drive to center fielder Jake Meyers.	R	L	R	NYM	HOU	X	8	line_drive	0	0	2022	-1.06	1.31	-0.45	2.61				0	1	Bot	97.13	81.22			488771			5.044866564	-136.2414214	-8.28402492	-14.30573467	32.11052522	-14.18986594
FF	2022/6/24	96.8	-1.69	6.83	Verlander, Justin	543309	434378	field_out	hit_into_play					1	Kyle Higashioka flies out to center fielder Jake Meyers.	R	R	R	NYY	HOU	X	8	fly_ball	1	2	2022	-0.9	1.58	-0.44	3.32				2	7	Bot	111.37	115.3			488771			5.330890647	-140.6977079	-7.334779203	-13.13458746	33.21619077	-9.707529888
SL	2022/6/24	87.1	-1.91	6.73	Verlander, Justin	543309	434378		called_strike					14	Kyle Higashioka flies out to center fielder Jake Meyers.	R	R	R	NYY	HOU	S			1	1	2022	0.39	0.22	0.84	1.91				2	7	Bot					488771			5.776770747	-126.6969141	-5.872257553	3.090467882	24.68139493	-28.80049727
SL	2022/6/24	87.2	-1.93	6.75	Verlander, Justin	543309	434378		swinging_strike					14	Kyle Higashioka flies out to center fielder Jake Meyers.	R	R	R	NYY	HOU	S			1	0	2022	0.67	0.64	1.12	1.58				2	7	Bot					488771			5.929687603	-126.8478891	-7.582644299	6.149382727	24.57992871	-23.95798946
SL	2022/6/24	87.5	-1.88	6.77	Verlander, Justin	543309	434378		ball					12	Kyle Higashioka flies out to center fielder Jake Meyers.	R	R	R	NYY	HOU	B			0	0	2022	0.78	0.51	1.8	2.69				2	7	Bot					488771			7.235929982	-127.303952	-4.77345453	7.085882542	24.57809072	-25.88169819
FF	2022/6/24	94.5	-1.65	6.8	Verlander, Justin	643396	434378	field_out	hit_into_play					2	Isiah Kiner-Falefa lines out, pitcher Justin Verlander to first baseman Yuli Gurriel.	R	R	R	NYY	HOU	X	1	line_drive	0	0	2022	-0.82	1.51	0.1	2.94				1	7	Bot	127.52	185.01			488771			6.31699871	-137.2913045	-7.621745321	-11.78507002	32.99903855	-11.6016079
FF	2022/6/24	96.8	-1.66	6.81	Verlander, Justin	543305	434378	field_out	hit_into_play					2	Aaron Hicks pops out to third baseman Alex Bregman in foul territory.	R	L	R	NYY	HOU	X	5	popup	3	2	2022	-0.73	1.51	-0.24	3.59				0	7	Bot	96.53	182.98			488771			5.415823383	-140.7033481	-6.41177926	-11.02173183	34.3910498	-10.87053245
FF	2022/6/24	95.4	-1.71	6.84	Verlander, Justin	543305	434378		foul					8	Aaron Hicks pops out to third baseman Alex Bregman in foul territory.	R	L	R	NYY	HOU	S			3	1	2022	-1.01	1.76	-0.11	2.23				0	7	Bot					488771			6.367800317	-138.3232737	-10.22780819	-14.40131863	34.78691599	-7.39831368
FF	2022/6/24	94.6	-1.78	6.8	Verlander, Justin	543305	434378		called_strike					6	Aaron Hicks pops out to third baseman Alex Bregman in foul territory.	R	L	R	NYY	HOU	S			3	0	2022	-0.88	1.65	0.54	2.52				0	7	Bot					488771			7.977621671	-137.241922	-9.064977562	-12.9907725	33.88599545	-9.375974211
FF	2022/6/24	94.4	-1.81	6.81	Verlander, Justin	543305	434378		ball					6	Aaron Hicks pops out to third baseman Alex Bregman in foul territory.	R	L	R	NYY	HOU	B			2	0	2022	-0.86	1.7	0.82	2.35				0	7	Bot					488771			8.665137617	-136.8710743	-9.535941645	-12.79163439	32.38339487	-8.778486785
FF	2022/6/24	93.8	-1.71	6.8	Verlander, Justin	543305	434378		ball					14	Aaron Hicks pops out to third baseman Alex Bregman in foul territory.	R	L	R	NYY	HOU	B			1	0	2022	-0.8	1.66	0.5	1.26				0	7	Bot					488771			7.407946591	-135.8271842	-12.05946048	-11.57550137	31.57789631	-9.029894724
FF	2022/6/24	94.3	-1.73	6.92	Verlander, Justin	543305	434378		ball					11	Aaron Hicks pops out to third baseman Alex Bregman in foul territory.	R	L	R	NYY	HOU	B			0	0	2022	-0.89	1.65	-0.45	4.59				0	7	Bot					488771			5.242681027	-137.044807	-3.892572882	-12.42823431	35.25799755	-10.83789834
SL	2022/6/24	88.3	-1.9	6.73	Verlander, Justin	650402	434378	field_out	hit_into_play					9	Gleyber Torres grounds out, second baseman Jose Altuve to first baseman Yuli Gurriel.	R	R	R	NYY	HOU	X	4	ground_ball	0	0	2022	0.43	0.72	0.48	1.96				2	6	Bot	123.96	143.79			488771			4.889227718	-128.5204207	-7.073436797	3.924160886	23.8509084	-23.01800817
CH	2022/6/24	86.7	-1.94	6.55	Verlander, Justin	518626	434378	field_out	hit_into_play					13	Josh Donaldson lines out to shortstop Aledmys Diaz.	R	R	R	NYY	HOU	X	6	line_drive	1	2	2022	-1.29	0.72	-0.69	1.41				1	6	Bot	96.37	141.64			488771			5.644979737	-125.9708316	-7.530872212	-14.9406978	26.36690524	-23.08672607
FF	2022/6/24	96.4	-1.63	6.8	Verlander, Justin	518626	434378		foul					2	Josh Donaldson lines out to shortstop Aledmys Diaz.	R	R	R	NYY	HOU	S			1	2	2022	-0.52	1.47	0.15	3.09				1	6	Bot					488771			5.863449111	-140.0750613	-7.525222856	-8.222473389	32.70399108	-11.28904198
FF	2022/6/24	96.3	-1.59	6.79	Verlander, Justin	518626	434378		foul					2	Josh Donaldson lines out to shortstop Aledmys Diaz.	R	R	R	NYY	HOU	S			1	2	2022	-0.76	1.54	0.05	2.99				1	6	Bot					488771			6.028760777	-140.0156361	-7.926362608	-11.32223597	32.14305188	-10.33927341
FF	2022/6/24	96	-1.56	6.85	Verlander, Justin	518626	434378		ball					11	Josh Donaldson lines out to shortstop Aledmys Diaz.	R	R	R	NYY	HOU	B			0	2	2022	-0.71	1.58	-1.14	3.83				1	6	Bot					488771			2.705754474	-139.7366952	-5.944109298	-9.891605026	31.54872811	-10.38639747
CU	2022/6/24	80.3	-1.69	6.67	Verlander, Justin	518626	434378		foul					8	Josh Donaldson lines out to shortstop Aledmys Diaz.	R	R	R	NYY	HOU	S			0	1	2022	0.6	-0.95	0	2.04				1	6	Bot					488771			2.604424547	-116.9534714	-1.75052993	4.959278172	22.67055017	-40.77008027
FF	2022/6/24	95.8	-1.75	6.8	Verlander, Justin	518626	434378		swinging_strike					2	Josh Donaldson lines out to shortstop Aledmys Diaz.	R	R	R	NYY	HOU	S			0	0	2022	-0.61	1.57	-0.25	3.18				1	6	Bot					488771			5.305702018	-139.1867604	-7.401090073	-9.104900394	33.38226043	-10.32357109
FF	2022/6/24	95.1	-1.58	6.85	Verlander, Justin	519317	434378	home_run	hit_into_play					2	Giancarlo Stanton homers (16) on a fly ball to right field.	R	R	R	NYY	HOU	X		fly_ball	2	2	2022	-0.48	1.58	-0.14	3.09				1	6	Bot	233.73	94.67			488771			4.834801532	-138.2736669	-7.727995831	-7.228825797	30.36256192	-10.40711951
SL	2022/6/24	88.6	-1.76	6.72	Verlander, Justin	519317	434378		ball					14	Giancarlo Stanton homers (16) on a fly ball to right field.	R	R	R	NYY	HOU	B			1	2	2022	0.46	0.33	0.77	1.28				1	6	Bot					488771			5.192874247	-128.8647647	-7.923440644	4.153770934	24.8296706	-27.13256595
FF	2022/6/24	95.8	-1.59	6.83	Verlander, Justin	519317	434378		foul					4	Giancarlo Stanton homers (16) on a fly ball to right field.	R	R	R	NYY	HOU	S			1	1	2022	-0.94	1.7	-0.64	2.93				1	6	Bot					488771			4.61429096	-139.0999025	-8.425539782	-13.27528707	34.26574955	-8.424952195
FF	2022/6/24	94.8	-1.72	6.89	Verlander, Justin	519317	434378		swinging_strike					4	Giancarlo Stanton homers (16) on a fly ball to right field.	R	R	R	NYY	HOU	S			1	0	2022	-0.91	1.61	-0.72	3.01				1	6	Bot					488771			4.604849805	-137.6942173	-7.928512654	-12.614985	33.11484288	-10.17800168
SL	2022/6/24	87.3	-1.79	6.81	Verlander, Justin	519317	434378		ball					14	Giancarlo Stanton homers (16) on a fly ball to right field.	R	R	R	NYY	HOU	B			0	0	2022	0.85	0.54	0.64	1.51				1	6	Bot					488771			4.077271536	-126.8668444	-7.622139872	8.248062085	27.06898449	-24.91303507
FF	2022/6/24	95.4	-1.6	6.9	Verlander, Justin	519203	434378	field_out	hit_into_play					11	Anthony Rizzo grounds out, shortstop Aledmys Diaz to first baseman Yuli Gurriel.	R	L	R	NYY	HOU	X	6	ground_ball	2	2	2022	-0.66	1.65	-1.2	3.06				0	6	Bot	136.66	146.33			488771			2.529340125	-138.7006789	-8.087376826	-9.100239881	32.32449954	-9.325850113
SL	2022/6/24	88.3	-1.83	6.73	Verlander, Justin	519203	434378		ball					14	Anthony Rizzo grounds out, shortstop Aledmys Diaz to first baseman Yuli Gurriel.	R	L	R	NYY	HOU	B			1	2	2022	0.65	0.38	1.12	1.9				0	6	Bot					488771			5.822413769	-128.4603812	-6.472431198	6.016266106	26.80126138	-26.77655094
SL	2022/6/24	88.1	-1.82	6.73	Verlander, Justin	519203	434378		ball					13	Anthony Rizzo grounds out, shortstop Aledmys Diaz to first baseman Yuli Gurriel.	R	L	R	NYY	HOU	B			0	2	2022	0.66	0.39	-0.3	0.98				0	6	Bot					488771			2.303164395	-128.0874941	-8.594064107	6.715390761	28.55934424	-26.23065816
SL	2022/6/24	87.3	-1.86	6.88	Verlander, Justin	519203	434378		foul					6	Anthony Rizzo grounds out, shortstop Aledmys Diaz to first baseman Yuli Gurriel.	R	L	R	NYY	HOU	S			0	1	2022	0.33	0.53	0.81	2.79				0	6	Bot					488771			5.701895342	-126.9155555	-4.705094056	2.360000492	27.23282478	-25.71433948
CU	2022/6/24	76.7	-2	6.9	Verlander, Justin	519203	434378		called_strike					9	Anthony Rizzo grounds out, shortstop Aledmys Diaz to first baseman Yuli Gurriel.	R	L	R	NYY	HOU	S			0	0	2022	0.88	-0.91	0.51	1.69				0	6	Bot					488771			3.699766726	-111.6565361	-2.281356671	6.571247714	22.61085107	-39.50329262
FF	2022/6/24	95.2	-1.52	6.91	Verlander, Justin	592450	434378	field_out	hit_into_play					5	Aaron Judge pops out to first baseman Yuli Gurriel in foul territory.	R	R	R	NYY	HOU	X	3	popup	1	0	2022	-0.72	1.71	-0.2	3.03			518934	2	5	Bot	159.52	186.03			488771			5.047352403	-138.3109267	-8.251516869	-10.46316003	33.79486165	-8.546134612
CU	2022/6/24	80	-1.93	6.7	Verlander, Justin	592450	434378		ball					14	Aaron Judge pops out to first baseman Yuli Gurriel in foul territory.	R	R	R	NYY	HOU	B			0	0	2022	0.77	-1.15	1.17	1.1			518934	2	5	Bot					488771			5.363745387	-116.4333846	-3.424787378	5.899665699	23.47272872	-42.08245644
CU	2022/6/24	81.2	-1.95	6.65	Verlander, Justin	518934	434378	single	hit_into_play					9	DJ LeMahieu singles on a line drive to left fielder Michael Brantley.	R	R	R	NYY	HOU	X	7	line_drive	1	1	2022	0.61	-0.74	0.53	2.05				2	5	Bot	91.32	107.98			488771			4.377780448	-118.2549752	-2.270075038	4.824613662	23.15381554	-38.85334788
SL	2022/6/24	88.7	-1.76	6.76	Verlander, Justin	518934	434378		ball					14	DJ LeMahieu singles on a line drive to left fielder Michael Brantley.	R	R	R	NYY	HOU	B			0	1	2022	0.6	0.66	0.93	1.25				2	5	Bot					488771			5.314450494	-128.9409708	-8.765533886	5.612053313	25.58311312	-23.23904538
FF	2022/6/24	95.3	-1.71	6.8	Verlander, Justin	518934	434378		called_strike					5	DJ LeMahieu singles on a line drive to left fielder Michael Brantley.	R	R	R	NYY	HOU	S			0	0	2022	-0.87	1.49	0.17	2.61				2	5	Bot					488771			6.85563777	-138.3113673	-8.60517366	-12.81654418	33.68922066	-11.30153879
FF	2022/6/24	95.2	-1.52	6.83	Verlander, Justin	543309	434378	field_out	hit_into_play					6	Kyle Higashioka flies out to center fielder Jake Meyers.	R	R	R	NYY	HOU	X	8	fly_ball	0	0	2022	-0.75	1.7	0.37	2.09				1	5	Bot	146.62	107.57			488771			6.586932649	-138.0418274	-10.48219295	-11.06227582	33.00217634	-8.225392106
FF	2022/6/24	93.7	-1.6	6.85	Verlander, Justin	643396	434378	field_out	hit_into_play					5	Isiah Kiner-Falefa grounds out, shortstop Aledmys Diaz to first baseman Yuli Gurriel.	R	R	R	NYY	HOU	X	6	ground_ball	1	0	2022	-1	1.41	0.12	2.16				0	5	Bot	102.63	153.97			488771			6.625713997	-136.0591463	-9.42289537	-13.88585928	31.32977613	-12.6879364
FF	2022/6/24	94.1	-1.68	6.83	Verlander, Justin	643396	434378		ball					7	Isiah Kiner-Falefa grounds out, shortstop Aledmys Diaz to first baseman Yuli Gurriel.	R	R	R	NYY	HOU	B			0	0	2022	-0.97	1.44	-0.31	1.47				0	5	Bot					488771			5.668134572	-136.5269188	-11.23044757	-13.38941279	32.21048662	-11.76528361
CU	2022/6/24	79.7	-1.94	6.72	Verlander, Justin	543305	434378	strikeout	swinging_strike					2	Aaron Hicks strikes out swinging.	R	L	R	NYY	HOU	S	2		3	2	2022	0.49	-0.98	-0.15	3.36		650402		2	4	Bot					488771			2.997711538	-116.1113175	1.170157426	3.832442466	21.66190527	-41.47567482
FF	2022/6/24	95.5	-1.66	6.8	Verlander, Justin	543305	434378		foul					5	Aaron Hicks strikes out swinging.	R	L	R	NYY	HOU	S			3	1	2022	-0.83	1.41	0.26	2.37		650402		2	4	Bot					488771			6.907591845	-138.6511623	-9.159467739	-12.24277791	32.62922639	-12.1116788
FF	2022/6/24	95.2	-1.52	6.89	Verlander, Justin	543305	434378		ball					12	Aaron Hicks strikes out swinging.	R	L	R	NYY	HOU	B			2	1	2022	-0.58	1.53	1.07	3.45		650402		2	4	Bot					488771			8.088485596	-138.2279082	-6.739183698	-9.340450466	33.36198179	-11.27412675
CU	2022/6/24	78	-1.87	6.79	Verlander, Justin	543305	434378		ball					11	Aaron Hicks strikes out swinging.	R	L	R	NYY	HOU	B			1	1	2022	1.06	-0.77	-0.17	3.71			650402	2	4	Bot					488771			1.701849858	-113.577578	1.700760356	8.779851345	22.46034456	-39.39537022
CU	2022/6/24	79.5	-2.01	6.77	Verlander, Justin	543305	434378		called_strike					9	Aaron Hicks strikes out swinging.	R	L	R	NYY	HOU	S			1	0	2022	0.82	-0.92	0.78	2.26			650402	2	4	Bot					488771			4.556328381	-115.7051287	-1.412322404	6.537024548	21.70310075	-40.38349719
CU	2022/6/24	79.5	-2.04	6.72	Verlander, Justin	543305	434378		blocked_ball					14	Aaron Hicks strikes out swinging.	R	L	R	NYY	HOU	B			0	0	2022	0.52	-0.7	0.75	0.99			650402	2	4	Bot					488771			5.125967701	-115.6703582	-4.431710294	3.635528075	23.06018611	-37.76459517
SL	2022/6/24	88.7	-1.62	6.79	Verlander, Justin	650402	434378	single	hit_into_play					9	Gleyber Torres singles on a ground ball to shortstop Aledmys Diaz.	R	R	R	NYY	HOU	X	6	ground_ball	1	2	2022	-0.07	0.54	0.46	1.57				2	4	Bot	107.71	155.49			488771			5.212051462	-128.9856425	-7.887239137	-1.743953346	24.18228936	-24.81450448
FF	2022/6/24	96.3	-1.58	6.81	Verlander, Justin	650402	434378		foul					2	Gleyber Torres singles on a ground ball to shortstop Aledmys Diaz.	R	R	R	NYY	HOU	S			1	2	2022	-0.94	1.64	-0.14	3.19				2	4	Bot					488771			5.917227919	-139.9114575	-7.675967749	-13.68132306	35.35204804	-9.027343304
SL	2022/6/24	89.3	-1.63	6.77	Verlander, Justin	650402	434378		ball					8	Gleyber Torres singles on a ground ball to shortstop Aledmys Diaz.	R	R	R	NYY	HOU	B			0	2	2022	0.25	0.73	0.16	1.66				2	4	Bot					488771			3.85697328	-129.8634562	-8.089951611	2.090603341	26.67885776	-22.3840297
SL	2022/6/24	88.9	-1.79	6.79	Verlander, Justin	650402	434378		swinging_strike					9	Gleyber Torres singles on a ground ball to shortstop Aledmys Diaz.	R	R	R	NYY	HOU	S			0	1	2022	0.22	0.54	0.29	1.87				2	4	Bot					488771			4.620373245	-129.3278901	-7.127830349	1.541446923	26.69960002	-24.83233855
SL	2022/6/24	87.5	-1.85	6.8	Verlander, Justin	650402	434378		swinging_strike					5	Gleyber Torres singles on a ground ball to shortstop Aledmys Diaz.	R	R	R	NYY	HOU	S			0	0	2022	0.22	0.69	-0.24	2.62				2	4	Bot					488771			3.401586102	-127.3935389	-5.363977688	1.725199643	26.34232432	-23.70821448
SL	2022/6/24	87.9	-2.03	6.76	Verlander, Justin	518626	434378	field_out	hit_into_play					5	Josh Donaldson pops out to shortstop Aledmys Diaz.	R	R	R	NYY	HOU	X	6	popup	1	0	2022	0.05	0.77	-0.15	2.23				1	4	Bot	101.1	144.81			488771			4.422439983	-127.8514499	-6.446867968	-0.325574106	25.31491916	-22.61058494
FF	2022/6/24	94	-1.71	6.93	Verlander, Justin	518626	434378		ball					12	Josh Donaldson pops out to shortstop Aledmys Diaz.	R	R	R	NYY	HOU	B			0	0	2022	-0.79	1.42	0.09	3.85				1	4	Bot					488771			6.406070223	-136.670761	-5.331719596	-11.35872671	33.18279317	-13.41076749
FF	2022/6/24	95.3	-1.73	6.86	Verlander, Justin	519317	434378	field_out	hit_into_play					4	Giancarlo Stanton pops out to first baseman Yuli Gurriel.	R	R	R	NYY	HOU	X	3	popup	0	0	2022	-0.99	1.65	-0.77	2.54				0	4	Bot	148.85	155.49			488771			4.716125395	-138.353417	-9.325956823	-13.72226585	33.64208245	-9.016252946
SL	2022/6/24	88.4	-1.65	6.78	Verlander, Justin	519203	434378	field_out	hit_into_play					8	Anthony Rizzo pops out to third baseman Alex Bregman.	R	L	R	NYY	HOU	X	5	popup	2	2	2022	0.53	0.27	-0.25	1.73				2	3	Bot	85.86	157.53			488771			2.293081455	-128.7628664	-6.797003308	5.431479402	25.36936847	-27.98028512
SL	2022/6/24	89	-1.82	6.74	Verlander, Justin	519203	434378		swinging_strike					14	Anthony Rizzo pops out to third baseman Alex Bregman.	R	L	R	NYY	HOU	S			2	1	2022	0.64	0.25	1.29	1.68				2	3	Bot					488771			6.228915574	-129.4399325	-6.878027709	5.9237224	26.33316653	-28.09593825
CH	2022/6/24	87.5	-2	6.59	Verlander, Justin	519203	434378		ball					13	Anthony Rizzo pops out to third baseman Alex Bregman.	R	L	R	NYY	HOU	B			1	1	2022	-1.27	0.81	-1.2	1.86				2	3	Bot					488771			4.532599497	-127.2811081	-6.937505456	-14.72895194	26.09641268	-22.15227986
CH	2022/6/24	86.6	-1.95	6.62	Verlander, Justin	519203	434378		ball					14	Anthony Rizzo pops out to third baseman Alex Bregman.	R	L	R	NYY	HOU	B			0	1	2022	-1.36	0.63	0.3	0.29				2	3	Bot					488771			8.117048635	-125.5558334	-10.09587349	-16.06521156	25.47536221	-23.5687514
FF	2022/6/24	96.1	-1.79	6.81	Verlander, Justin	519203	434378		foul					14	Anthony Rizzo pops out to third baseman Alex Bregman.	R	L	R	NYY	HOU	S			0	0	2022	-0.85	1.63	0.09	1.53				2	3	Bot					488771			6.836822784	-139.2802926	-11.91272179	-12.64568886	35.15715536	-8.29077476
FF	2022/6/24	96	-1.78	6.77	Verlander, Justin	592450	434378	field_out	hit_into_play					8	Aaron Judge lines out to second baseman Jose Altuve.	R	R	R	NYY	HOU	X	4	line_drive	0	0	2022	-0.79	1.53	-0.26	2.16				1	3	Bot	127.01	142.26			488771			5.781733851	-139.2848789	-9.900213109	-11.6965472	34.80814768	-10.15629263
SL	2022/6/24	89.8	-1.76	6.7	Verlander, Justin	518934	434378	field_out	hit_into_play					14	DJ LeMahieu grounds out, second baseman Jose Altuve to first baseman Yuli Gurriel.	R	R	R	NYY	HOU	X	4	ground_ball	2	2	2022	0.61	0.55	0.99	2.11				0	3	Bot	145.8	153.97			488771			5.497905022	-130.5711704	-6.497342747	5.793486428	28.28494537	-24.65129581
FF	2022/6/24	96.2	-1.61	6.82	Verlander, Justin	518934	434378		called_strike					12	DJ LeMahieu grounds out, second baseman Jose Altuve to first baseman Yuli Gurriel.	R	R	R	NYY	HOU	S			2	1	2022	-0.61	1.57	0.86	2.86				0	3	Bot					488771			7.894952371	-139.5727392	-8.362563782	-9.859217676	35.12489061	-9.963002494
FF	2022/6/24	96.3	-1.59	6.93	Verlander, Justin	518934	434378		ball					12	DJ LeMahieu grounds out, second baseman Jose Altuve to first baseman Yuli Gurriel.	R	R	R	NYY	HOU	B			1	1	2022	-0.73	1.52	0.13	3.78				0	3	Bot					488771			6.180470637	-139.9427363	-6.142297093	-11.0689389	34.87542231	-10.98009063
FF	2022/6/24	96	-1.72	6.85	Verlander, Justin	518934	434378		ball					14	DJ LeMahieu grounds out, second baseman Jose Altuve to first baseman Yuli Gurriel.	R	R	R	NYY	HOU	B			0	1	2022	-0.88	1.4	1.28	2.1				0	3	Bot					488771			9.835559534	-139.1358496	-10.01403666	-13.67686387	32.91587716	-11.77486603
FF	2022/6/24	95.1	-1.69	6.9	Verlander, Justin	518934	434378		called_strike					1	DJ LeMahieu grounds out, second baseman Jose Altuve to first baseman Yuli Gurriel.	R	R	R	NYY	HOU	S			0	0	2022	-0.8	1.56	-0.73	3.13				0	3	Bot					488771			4.298880883	-138.214418	-7.636797866	-11.28724114	33.18715899	-10.73146609
FF	2022/6/24	97.7	-1.39	6.92	Verlander, Justin	543309	434378	strikeout	swinging_strike					12	Kyle Higashioka strikes out swinging.	R	R	R	NYY	HOU	S	2		2	2	2022	-0.55	1.57	0.55	3.49		518626	643396	2	2	Bot					488771			6.502374366	-141.9323431	-7.345712302	-8.983228683	33.08244494	-9.381782575
FF	2022/6/24	96.2	-1.41	6.8	Verlander, Justin	543309	434378		foul					3	Kyle Higashioka strikes out swinging.	R	R	R	NYY	HOU	S			2	2	2022	-0.25	1.6	0.69	2.88		518626	643396	2	2	Bot					488771			6.136520444	-139.8585905	-8.428531189	-4.605379572	31.61392806	-9.493891832
FF	2022/6/24	97.2	-1.39	6.89	Verlander, Justin	543309	434378		ball					12	Kyle Higashioka strikes out swinging.	R	R	R	NYY	HOU	B			1	2	2022	-0.27	1.42	1.03	2.82		518626	643396	2	2	Bot					488771			7.070473128	-141.195144	-8.584413871	-5.220268258	32.31762041	-11.38209421
[truncated: 1,248 more rows]
[truncated: 44 more columns]
