# Supplementary material for: Relationship between ball release point variability and pitching performance in major league baseball
Source: Front Sports Act Living. 2024 Nov 18;6:1447665. doi: 10.3389/fspor.2024.1447665 (PMC11608975; doi:10.3389/fspor.2024.1447665)
Supplement: Supplementary file 2 [file Datasheet2.csv]

season	no	hand	height	body weight	age		name	overlap_area_coronal	overlap_area_sagittal	nonoverlap_area_coronal	nonoverlap_area_sagittal	all_area_coronal	all_area_sagittal	overlap%_coronal	overlap%_sagittal
2023	1	¶	198.12	118.84	24	Minor	Groome, Jay	293.2712714	299.0479063	61.62998341	37.69135974	354.9012549	336.739266	0.82634611	0.888069603
2023	2	¶	195.58	79.38	21	Minor	Walston, Blake	640.5361612	550.9483842	130.4955959	244.3714679	771.0317571	795.3198521	0.830751983	0.692738126
2023	4	E	182.88	89.81	27	Minor	Dugger, Robert	317.5316355	314.4973556	165.3287818	189.8104812	482.8604172	504.3078368	0.657605437	0.623621789
2023	5	E	182.88	86.18	25	Minor	Espinoza, Anderson	711.1958317	319.3285422	195.2558096	171.6070999	906.4516414	490.935642	0.784593242	0.650448887
2023	6	E	193.04	99.79	22	Minor	McGreevy, Michael	590.6835198	319.2743254	304.9437089	152.6089582	895.6272287	471.8832836	0.659519386	0.676595964
2023	7	E	185.42	90.72	27	Minor	McCaughan, Darren	883.431397	446.4162489	628.8738898	339.3811733	1512.305287	785.7974222	0.584162077	0.568106024
2023	8	¶	182.88	87.09	23	Minor	Gasser, Robert	280.410769	201.5289604	358.1048655	241.7778294	638.5156346	443.3067899	0.439160381	0.454603821
2023	9	E	193.04	102.06	23	Minor	Criswell, Jeff	514.1592433	411.4329399	176.9021838	173.3040531	691.0614271	584.7369929	0.744013807	0.703620508
2023	10	E	190.5	86.18	29	Minor	Boushley, Caleb	273.2223231	247.6672768	390.0126878	409.3982842	663.2350109	657.065561	0.411954011	0.376929323
2023	11	E	187.96	89.36	27	Minor	Junk, Janson	381.5249047	187.873995	637.4656419	294.0253307	1018.990547	481.8993257	0.374414567	0.389861502
2023	12	¶	187.96	95.25	31	Minor	Kalish, Jake	232.1424056	236.2089151	333.1484312	231.9215694	565.2908368	468.1304844	0.410660125	0.504579221
2023	13	E	185.42	104.33	28	Minor	Dobnak, Randy	167.6795171	219.7329836	327.7755411	345.9650173	495.4550583	565.6980009	0.338435372	0.388428072
2023	14	E	190.5	90.72	25	Minor	McKendry, Evan	40.21620927	105.0560317	416.0667666	406.3281133	456.2829759	511.384145	0.088138746	0.205434667
2023	15	E	190.5	97.52	32	Minor	Hutchison, Drew	417.1523633	552.743979	369.4115099	231.5506719	786.5638732	784.2946509	0.530347728	0.704765713
2023	16	E	193.04	99.34	23	Minor	Cecconi, Slade	995.9363082	307.6772683	365.7213926	191.0793991	1361.657701	498.7566674	0.731414589	0.616888532
2023	17	E	190.5	95.25	31	Minor	Gonz?lez, Chi Chi	971.0766784	216.0853024	177.5187989	56.99799166	1148.595477	273.0832941	0.845447068	0.79127983
2023	18	E	193.04	81.65	25	Minor	Kilian, Caleb	318.1214752	186.6641699	61.31712898	116.4044205	379.4386042	303.0685904	0.838400394	0.615913941
2023	19	E	185.42	118.39	33	Minor	Peralta, Wily	318.219543	294.6905608	56.8880609	85.51598275	375.1076039	380.2065435	0.848342022	0.775080192
2023	20	E	193.04	102.06	28	Minor	Oller, Adam	276.7316594	178.6537835	532.2902532	262.3274935	809.0219126	440.981277	0.342057063	0.40512782
2023	21	E	190.5	95.25	22	Minor	Woods Richardson, Simeon	474.8638687	345.841118	404.0423558	297.8497929	878.9062245	643.6909109	0.540289573	0.537278237
2023	22	E	200.66	113.4	29	Minor	Thompson, Zach	329.0934893	197.4326999	217.6488487	144.1501407	546.742338	341.5828407	0.601916966	0.577993612
2023	23	E	185.42	91.63	26	Minor	Neidert, Nick	133.4356276	135.4138797	61.41103133	73.8065645	194.8466589	209.2204442	0.684823791	0.647230629
2023	24	¶	185.42	88.45	27	Minor	Rosenberg, Kenny	369.9047698	301.2741418	196.4551616	195.5723548	566.3599314	496.8464965	0.653126659	0.60637268
2023	25	E	187.96	127.01	23	Minor	Castillo, Max	398.596626	231.9920433	332.5972107	201.9307781	731.1938367	433.9228214	0.545131272	0.534638954
2023	26	E	182.88	81.65	35	Minor	Lawrence, Casey	544.6553405	276.7342711	226.3904496	194.8750061	771.0457901	471.6092772	0.706385208	0.586787166
2023	27	¶	187.96	77.11	23	Minor	Rom, Drew	0	26.5976594	1602.351368	1249.261374	1602.351368	1275.859033	0	0.020846864
2023	28	E	185.42	92.99	27	Minor	Nelson, Nick	409.7663614	479.4410837	115.9527785	80.41136312	525.7191399	559.8524469	0.779439686	0.856370436
2023	29	¶	187.96	81.65	26	Minor	Davila, Garrett	227.5965347	382.7836649	513.8786684	469.8228451	741.4752031	852.60651	0.306950973	0.448957005
2023	31	¶	185.42	99.79	28	Minor	Zimmermann, Bruce	258.0530233	179.7375242	149.1210756	78.70095651	407.1740989	258.4384807	0.633765812	0.695475085
2023	32	¶	185.42	92.99	26	Minor	Fisher, Nate	223.8620147	260.8686043	481.8665267	377.0265856	705.7285414	637.89519	0.317206973	0.408952142
2023	33	¶	182.88	97.52	36	Minor	Milone, Tommy	183.2675957	216.0333245	189.0995896	61.10931441	372.3671853	277.1426389	0.492169028	0.7795023
2023	34	E	185.42	79.38	24	Minor	Stone, Gavin	464.4570181	323.8702559	235.3044162	204.0341133	699.7614343	527.9043692	0.663736233	0.613501753
2023	35	¶	195.58	90.72	30	Minor	Hart, Kyle	358.9476978	264.5351601	128.4168076	77.92079963	487.3645054	342.4559598	0.736507673	0.772464758
2023	36	E	190.5	95.25	22	Minor	Priester, Quinn	212.3119146	299.4660479	83.82245977	74.17252115	296.1343744	373.6385691	0.716944512	0.801485908
2023	37	E	193.04	91.63	23	Minor	Merda, Hayden	643.7160456	333.8473699	193.9066857	99.86508694	837.6227313	433.7124568	0.768503554	0.769743559
2023	38	E	187.96	90.72	26	Minor	Kauffmann, Karl	948.3832523	441.0040583	333.068536	156.96105	1281.451788	597.9651083	0.740085004	0.737508012
2023	39	¶	190.5	86.18	26	Minor	De Jesus, Enmanuel	237.3196292	269.9515042	618.9768137	524.5622135	856.2964429	794.5137176	0.277146578	0.339769469
2023	40	¶	193.04	102.06	24	Minor	Cantillo, Joey	194.1893542	244.7161619	90.39523854	201.4417642	284.5845927	446.1579261	0.682360743	0.548496726
2023	41	E	193.04	96.16	30	Minor	Sanchez, Aaron	195.5285409	233.9114281	77.28021155	141.9427451	272.8087524	375.8541731	0.716723856	0.622346231
2023	42	E	185.42	91.63	25	Minor	Butt?, Jos?	488.3158475	317.2145344	197.4176972	80.98171376	685.7335447	398.1962482	0.712107277	0.796628637
2023	43	¶	187.96	92.99	28	Minor	Tully, Tanner	321.5964403	362.4456333	349.1356702	319.5980278	670.7321105	682.0436611	0.479470768	0.53141119
2023	44	E	195.58	93.44	30	Minor	Parsons, Wes	275.5018898	290.9180769	86.21911022	84.53997108	361.721	375.4580479	0.761641955	0.774835107
2023	45	E	187.96	79.38	23	Minor	Warren, Will	458.8363701	531.4383337	311.7084577	312.6436524	770.5448278	844.0819861	0.595470054	0.629605112
2023	46	E	190.5	99.79	28	Minor	Plesac, Zach	229.2186234	152.6265322	47.85123961	28.9119744	277.069863	181.5385066	0.827295401	0.840739164
2023	47	E	187.96	112.04	24	Minor	Adon, Joan	1238.502817	462.3964348	239.3280773	136.2964314	1477.830895	598.6928663	0.83805449	0.772343318
2023	48	¶	190.5	88.45	24	Minor	Drohan, Shane	227.0257951	256.0991455	79.28494531	190.5475798	306.3107404	446.6467253	0.74116172	0.573381895
2023	49	E	187.96	97.52	33	Minor	Andriese, Matt	334.5804995	306.5784117	133.4252176	113.162839	468.0057171	419.7412506	0.714906864	0.730398576
2022	51	E	190.5	83.46	24	Minor	Nelson, Ryne	481.8956427	482.28813	336.2921474	252.6943632	818.1877901	734.9824932	0.588979264	0.656189956
2022	52	E	187.96	100.7	27	Minor	Wiles, Collin	282.3313158	352.6214165	116.9741854	88.26025072	399.3055012	440.8816672	0.707055913	0.79980966
2022	53	¶	187.96	86.18	22	Minor	Winn, Cole	332.1011187	295.8188447	137.7119583	168.9267065	469.8130771	464.7455512	0.706879257	0.636517862
2022	54	E	185.42	104.33	22	Minor	Weathers, Ryan	680.2201542	451.0711551	245.9781001	213.009983	926.1982543	664.0811381	0.734421762	0.679241028
2022	56	E	187.96	102.06	37	Minor	Valdez, C?sar	292.2563926	345.122658	825.5612219	867.3967154	1117.817614	1212.519373	0.261452663	0.284632696
2022	57	¶	177.8	101.6	25	Minor	Sheffield, Justus	271.4130017	232.7271002	85.0904269	94.31071338	356.5034286	327.0378136	0.761319471	0.71162138
2022	58	¶	190.5	92.99	24	Minor	Henry, Tommy	416.0545212	235.2622715	144.8905372	154.0582996	560.9450584	389.3205711	0.741702801	0.604289341
2022	59	E	182.88	74.84	24	Minor	Jameson, Drey	209.9835121	143.1717506	301.1010085	145.3192227	511.0845206	288.4909733	0.410858681	0.496278095
2022	61	E	185.42	86.18	24	Minor	Daniel, Davis	431.6827388	293.9401888	264.2285972	148.57501	695.911336	442.5151988	0.620312842	0.664248798
2022	63	E	170.18	95.25	25	Minor	Avila, Pedro	334.8559846	416.7469535	113.3861906	92.24627919	448.2421752	508.9932327	0.747042566	0.818767179
2022	64	E	190.5	99.79	33	Minor	Neal, Zach	571.325241	365.5041193	298.2597567	96.67385736	869.5849976	462.1779766	0.657009082	0.790829805
2022	65	E	190.5	92.08	27	Minor	Gold, Brandon	294.7982169	211.9478494	206.2142739	123.0726974	501.0124909	335.0205467	0.588404925	0.632641345
2022	66	¶	185.42	88.45	24	Minor	Allard, Kolby	515.4694316	202.3154813	214.8168836	268.4662431	730.2863152	470.7817244	0.705845667	0.429743702
2022	67	¶	195.58	106.59	28	Minor	Koenig, Jared	1872.84145	421.5014053	503.2915959	143.1392833	2376.133046	564.6406886	0.788188798	0.746494919
2022	69	E	182.88	106.59	27	Minor	Dunshee, Parker	357.0305623	346.2598611	103.203883	147.1682437	460.2344454	493.4281048	0.775758021	0.701743289
2021	70	¶	180.34	72.57	20	Minor	Paulino, Naswell	535.8830301	297.5151376	116.306057	74.85859477	652.1890871	372.3737324	0.821668195	0.798969185
2021	71	E	185.42	95.25	22	Minor	Guzman, Carlos	268.8852484	267.7459967	139.6057792	196.2399151	408.4910276	463.9859117	0.65824028	0.577056307
